# Supplementary material for: The Y-linked proto-oncogene TSPY contributes to poor prognosis of the male hepatocellular carcinoma patients by promoting the pro-oncogenic and suppressing the anti-oncogenic gene expression
Source: Cell Biosci. 2019 Mar 4;9:22. doi: 10.1186/s13578-019-0287-x (PMC6399826; doi:10.1186/s13578-019-0287-x)
Supplement: Supplementary file 1 — Additional file 1: Table S1. Differentially expressed genes between TSPY-overexpressing and EGFP-control HuH-7 cells. [file 13578_2019_287_MOESM1_ESM.xlsx]

## Sheet: Sheet1
Table S1. Differentially expressed genes between TSPY-overexpressing and EGFP-control HuH-7 cells
Ensembl_ID	GeneSymbol	a.value	m.value	TCC-FDR	T-test P-value		a.value= Log2(mean of expression level)
ENSG00000170801	HTRA3	8.9283	2.69926	0	1.13767e-05		m.value= Log2(fold change [TSPY]/[EGFP])
ENSG00000140795	MYLK3	6.82245	2.04952	2.49e-69	8.26906e-05		TCC-FDR=false discovery rate by TCC program
ENSG00000237255	#N/A	4.07599	2.03658	1.07e-10	0.00256177		T-test P-vaule=P value determined by Student's t-test
ENSG00000186897	C1QL4	4.48659	1.9567	7.8e-13	0.00749463
ENSG00000171126	KCNG3	3.63413	1.95431	1.08e-07	0.00255671
ENSG00000171631	P2RY6	6.31644	1.92768	4.64e-45	1.92956e-05
ENSG00000090920	FCGBP	3.32335	1.91484	7.96e-06	0.0339005
ENSG00000204968	#N/A	3.58803	1.71456	7.39e-06	0.00134498
ENSG00000132561	MATN2	8.08443	1.70811	2.46e-109	4.29891e-05
ENSG00000147394	ZNF185	5.71821	1.69733	1.53e-23	2.57194e-05
ENSG00000169174	PCSK9	9.61976	1.66595	0	2.36135e-07
ENSG00000198610	AKR1C4	3.53242	1.65244	3.84e-05	0.00604773
ENSG00000145198	VWA5B2	3.60911	1.64168	2.27e-05	0.0030928
ENSG00000144152	FBLN7	5.22631	1.63836	1.84e-15	0.00021941
ENSG00000181031	RPH3AL	7.32466	1.63319	1.76e-62	5.96244e-05
ENSG00000163995	ABLIM2	5.39311	1.62812	3.32e-16	0.00469003
ENSG00000214049	UCA1	10.374	1.62329	2.89e-195	4.10649e-05
ENSG00000137869	CYP19A1	6.44642	1.61832	9.77e-31	0.00119197
ENSG00000231958	#N/A	3.87822	1.61015	5.63e-06	0.00126857
ENSG00000119514	GALNT12	3.50711	1.6068	8.63e-05	0.0142863
ENSG00000214357	NEURL1B	6.55826	1.60045	4.19e-36	0.000187729
ENSG00000137834	SMAD6	9.53024	1.59461	1.8e-186	4.04114e-05
ENSG00000107736	CDH23	7.57741	1.59029	3.43e-71	2.76553e-05
ENSG00000174963	ZIC4	4.71549	1.58071	2.08e-10	0.000448358
ENSG00000235823	LINC00263	6.80077	1.5692	6.81e-30	0.00178201
ENSG00000164291	ARSK	7.02936	1.56662	7.8e-48	8.00471e-05
ENSG00000226416	MRPL23-AS1	5.01894	1.55914	2.12e-12	0.00172149
ENSG00000174640	SLCO2A1	6.23755	1.55258	3.76e-28	2.64733e-05
ENSG00000084734	GCKR	3.81211	1.5479	2.05e-05	0.00358497
ENSG00000106733	NMRK1	5.41715	1.54453	6.9e-16	0.000123959
ENSG00000179029	TMEM107	4.60333	1.53629	3.15e-09	0.000886286
ENSG00000175938	ORAI3	5.59246	1.52766	2.42e-17	7.42276e-05
ENSG00000039537	C6	3.70284	1.52554	4.23e-05	0.0242273
ENSG00000196388	INCA1	3.32526	1.51686	0.000748833	0.0150701
ENSG00000232755	#N/A	5.32167	1.51498	2.44e-14	0.000143202
ENSG00000095321	CRAT	8.86788	1.50781	4.65e-144	9.32139e-06
ENSG00000183196	CHST6	6.04912	1.50127	1.52e-22	0.000496384
ENSG00000171234	UGT2B7	3.75255	1.50046	5e-05	0.00367196
ENSG00000172782	FADS6	4.59146	1.49349	2.11e-08	0.00498226
ENSG00000130768	SMPDL3B	8.04421	1.47865	2.02e-82	3.53775e-05
ENSG00000146276	GABRR1	5.57919	1.47172	8.45e-16	0.00179021
ENSG00000130876	SLC7A10	6.49637	1.46489	2.92e-29	0.000132881
ENSG00000138131	LOXL4	9.355	1.46336	4.05e-206	2.84449e-06
ENSG00000188611	ASAH2	6.25537	1.46271	7.05e-24	0.00101964
ENSG00000182156	ENPP7	3.95154	1.45917	1.94e-05	0.000267873
ENSG00000196872	KIAA1211L	4.36715	1.44122	7.49e-07	9.83201e-05
ENSG00000105011	ASF1B	8.83687	1.43581	3.24e-124	2.46379e-05
ENSG00000146070	PLA2G7	6.08625	1.43549	6.97e-21	0.000929056
ENSG00000180044	C3orf80	4.12837	1.43063	1.29e-05	0.0477859
ENSG00000213759	UGT2B11	4.83646	1.43016	5.73e-09	0.0146431
ENSG00000111199	TRPV4	8.00711	1.42639	9.08e-75	4.29925e-05
ENSG00000143858	SYT2	6.69554	1.42505	1.28e-30	0.000571635
ENSG00000153086	ACMSD	4.62016	1.42237	6.6e-08	0.00436337
ENSG00000203999	RP11-290F20.1	3.98097	1.42193	2.93e-05	0.0317181
ENSG00000114948	ADAM23	6.92153	1.42121	3.68e-24	0.00339495
ENSG00000107821	KAZALD1	5.29218	1.41965	4.09e-11	0.0129322
ENSG00000160404	TOR2A	7.19184	1.41426	3.37e-31	0.00161872
ENSG00000140479	PCSK6	10.6827	1.4123	0	1.49562e-06
ENSG00000105697	HAMP	8.99591	1.409	1.24e-149	6.46663e-06
ENSG00000223764	RP11-54O7.3	5.9557	1.40836	1.37e-17	0.00288319
ENSG00000235501	RP4-639F20.1	4.8042	1.40697	8.69e-09	0.00103579
ENSG00000170846	AC093323.3	7.87919	1.40524	4.64e-64	0.000143679
ENSG00000116396	KCNC4	6.12687	1.40059	1.2e-20	0.00065271
ENSG00000129521	EGLN3	4.976	1.40046	2.38e-09	0.0116328
ENSG00000164188	RANBP3L	4.33572	1.39591	4e-06	0.0372846
ENSG00000214456	PLIN5	4.33723	1.3946	2.33e-06	0.00208262
ENSG00000130313	PGLS	7.82874	1.39064	1.92e-65	8.51321e-06
ENSG00000104044	OCA2	5.01833	1.38243	8.98e-10	0.00194364
ENSG00000227038	AC005077.12	4.8567	1.37669	1.42e-08	0.0057351
ENSG00000158423	RIBC1	3.93582	1.37583	0.000103802	0.00366527
ENSG00000228203	RNF144A-AS1	3.33894	1.3725	0.0027565	0.0165967
ENSG00000013583	HEBP1	8.55024	1.36798	9.32e-94	5.15297e-05
ENSG00000166035	LIPC	9.49755	1.36546	1.06e-203	3.01976e-07
ENSG00000182054	IDH2	10.6271	1.36496	1e-266	9.07041e-06
ENSG00000198873	GRK5	8.36772	1.36029	1.09e-88	3.99893e-06
ENSG00000167508	MVD	11.2386	1.35979	0	1.49765e-07
ENSG00000234472	#N/A	3.46486	1.35319	0.00199908	0.00200601
ENSG00000196562	SULF2	8.88661	1.35171	7.93e-122	5.16958e-06
ENSG00000161714	PLCD3	8.36674	1.34162	1.07e-70	0.000190341
ENSG00000138796	HADH	7.90954	1.33754	4.54e-62	4.79986e-05
ENSG00000172986	GXYLT2	4.8926	1.33683	1.77e-08	0.0067133
ENSG00000105486	LIG1	8.94826	1.33661	7.3e-103	0.000103914
ENSG00000103056	SMPD3	5.41324	1.33593	2.26e-11	0.00558871
ENSG00000145217	SLC26A1	8.60502	1.33466	3.6e-89	8.04904e-05
ENSG00000166866	MYO1A	6.77183	1.3307	1.33e-29	7.77118e-05
ENSG00000139874	SSTR1	3.59025	1.32339	0.0015452	0.0388718
ENSG00000142798	HSPG2	10.7218	1.31482	0	1.2937e-06
ENSG00000162390	ACOT11	5.81056	1.31249	1.11e-11	0.0134563
ENSG00000143627	PKLR	4.04124	1.30774	0.000135189	0.0123359
ENSG00000228180	#N/A	7.86594	1.3069	1.26e-51	0.000266533
ENSG00000174871	CNIH2	7.361	1.30482	3.74e-42	3.31318e-05
ENSG00000235092	AC011747.7	3.52061	1.30397	0.00244069	0.0144743
ENSG00000187554	TLR5	3.70132	1.30108	0.000775414	0.0131372
ENSG00000115657	ABCB6	4.84316	1.29344	1.56e-07	0.00205995
ENSG00000139438	FAM222A	8.1303	1.2917	1.46e-65	8.06945e-05
ENSG00000129244	ATP1B2	5.73616	1.288	1.55e-13	0.00256628
ENSG00000099953	MMP11	7.4046	1.28536	1.72e-40	0.000198282
ENSG00000141569	TRIM65	6.80493	1.27919	1.15e-22	0.0022597
ENSG00000135318	NT5E	8.30936	1.27819	1.2e-67	0.000166104
ENSG00000151062	CACNA2D4	4.06796	1.26933	0.000217502	0.00368281
ENSG00000100033	PRODH	4.64573	1.26871	1.76e-06	0.00300226
ENSG00000113492	AGXT2	6.23787	1.2677	8.42e-16	0.0043692
ENSG00000204792	AC104135.3	5.13507	1.26233	1.34e-08	0.0100259
ENSG00000234755	#N/A	3.39972	1.26112	0.00785261	0.0424871
ENSG00000143921	ABCG8	5.59935	1.25668	7.88e-12	0.00300512
ENSG00000126091	ST3GAL3	7.21979	1.25483	6.61e-36	1.69748e-05
ENSG00000107551	RASSF4	8.05434	1.25317	8.96e-60	5.80243e-05
ENSG00000066248	NGEF	6.42627	1.25065	4.57e-20	0.000831303
ENSG00000136859	ANGPTL2	7.31779	1.24896	8.34e-38	2.89614e-05
ENSG00000162882	HAAO	7.23428	1.2446	3.2e-35	8.83005e-05
ENSG00000104863	LIN7B	5.69346	1.24457	3.09e-12	0.00309811
ENSG00000198108	CHSY3	4.88677	1.24302	4.09e-07	0.00703936
ENSG00000204099	NEU4	7.86498	1.23974	1.32e-52	3.87598e-05
ENSG00000151353	TMEM18	6.22831	1.23465	3.67e-17	0.00131252
ENSG00000122861	PLAU	4.98265	1.23445	8.21e-08	0.001208
ENSG00000005249	PRKAR2B	4.34261	1.23075	3.58e-05	0.000415158
ENSG00000042445	RETSAT	8.79661	1.22909	3e-97	7.80401e-07
ENSG00000108479	GALK1	8.13058	1.22698	1.29e-60	3.71255e-05
ENSG00000118733	OLFM3	6.50124	1.22001	3.67e-20	0.000763499
ENSG00000135454	B4GALNT1	9.02034	1.21835	1.3e-113	7.61934e-06
ENSG00000108576	SLC6A4	5.60816	1.21751	1.95e-11	6.79764e-06
ENSG00000178878	APOLD1	4.16767	1.21747	0.000271747	0.0177123
ENSG00000187091	PLCD1	7.79597	1.21599	1.62e-48	4.35289e-05
ENSG00000106404	CLDN15	5.76529	1.21499	4.91e-12	0.00576788
ENSG00000204282	TNRC6C-AS1	4.82202	1.21459	1.08e-06	0.0163923
ENSG00000074410	CA12	8.85033	1.21244	2.97e-101	6.40328e-06
ENSG00000125388	GRK4	5.04387	1.21106	1.49e-07	0.00787223
ENSG00000100079	LGALS2	5.40726	1.20672	1.17e-09	0.00107154
ENSG00000132470	ITGB4	4.18736	1.20434	0.000325669	0.0277657
ENSG00000230882	AC005077.14	6.78025	1.20348	2.17e-24	7.16973e-05
ENSG00000128311	TST	7.81831	1.20148	3.09e-48	3.47652e-05
ENSG00000181523	SGSH	7.65695	1.19984	4.45e-44	1.10558e-05
ENSG00000156475	PPP2R2B	4.67601	1.19958	4.51e-06	0.00116847
ENSG00000108784	NAGLU	7.82823	1.1991	5.25e-37	0.00104307
ENSG00000123080	CDKN2C	7.64254	1.19634	3.67e-43	1.29846e-05
ENSG00000197943	PLCG2	6.90044	1.19612	2.17e-26	1.7904e-05
ENSG00000132185	FCRLA	3.76478	1.19586	0.00208189	0.00601788
ENSG00000065485	PDIA5	8.67838	1.19411	1.31e-82	1.76584e-05
ENSG00000135636	DYSF	7.44685	1.19394	1.97e-37	5.77879e-05
ENSG00000158292	GPR153	4.6743	1.19296	7.69e-06	0.0167094
ENSG00000134955	SLC37A2	4.37103	1.1882	7.09e-05	0.0307621
ENSG00000138604	GLCE	7.69496	1.1856	1.1e-43	2.39397e-05
ENSG00000059145	UNKL	9.05839	1.1832	4.28e-97	5.96985e-05
ENSG00000105707	HPN	6.93606	1.18052	1.27e-20	0.0032826
ENSG00000167525	PROCA1	3.32433	1.17474	0.0171865	0.00317459
ENSG00000178803	ADORA2A-AS1	6.70191	1.17419	1.58e-21	0.000545019
ENSG00000164850	GPER1	8.75647	1.17086	1.84e-69	0.000153681
ENSG00000116793	PHTF1	8.76315	1.16893	2.06e-78	7.00411e-05
ENSG00000106384	MOGAT3	6.57136	1.16639	4.45e-20	0.000105754
ENSG00000160752	FDPS	10.6286	1.16399	1.43e-241	3.20092e-06
ENSG00000228278	ORM2	7.95664	1.16322	1.1e-48	6.81217e-05
ENSG00000149485	FADS1	12.5464	1.1588	0	2.57766e-07
ENSG00000106976	DNM1	7.42215	1.15857	4.08e-35	1.45809e-05
ENSG00000106538	RARRES2	5.29933	1.15847	2.55e-08	0.00269607
ENSG00000119242	CCDC92	8.26913	1.1583	9.46e-59	5.81659e-05
ENSG00000100344	PNPLA3	6.05002	1.15753	8.66e-14	0.000143735
ENSG00000006534	ALDH3B1	5.62691	1.15604	1.66e-10	0.000169682
ENSG00000141404	GNAL	6.47847	1.15584	1.84e-14	0.00710664
ENSG00000228087	#N/A	3.35809	1.15476	0.0200768	0.0316241
ENSG00000111452	GPR133	9.3698	1.15395	7.36e-87	0.000166938
ENSG00000173876	TUBB8	5.18022	1.14847	1.22e-07	0.00307992
ENSG00000089163	SIRT4	4.17672	1.1462	0.000536858	3.49217e-06
ENSG00000182902	SLC25A18	7.12852	1.14366	1.84e-28	4.48572e-06
ENSG00000188878	FBF1	6.85901	1.1422	4.17e-23	0.00016224
ENSG00000049239	H6PD	9.23521	1.13975	3.04e-115	3.61614e-06
ENSG00000141002	TCF25	9.8027	1.13937	9.54e-162	4.08602e-06
ENSG00000065534	MYLK	9.50335	1.13901	2.7e-111	3.72754e-05
ENSG00000177133	LINC00982	4.46683	1.13876	9.83e-05	0.0349749
ENSG00000102934	PLLP	6.91319	1.13633	6.15e-19	0.00263491
ENSG00000196381	ZNF781	4.61271	1.13511	3.61e-05	0.00544886
ENSG00000088305	DNMT3B	8.99197	1.13402	4.34e-81	0.000122458
ENSG00000074416	MGLL	10.0034	1.13318	3.56e-155	1.2017e-05
ENSG00000159625	CCDC135	4.03683	1.13292	0.00168316	0.0119655
ENSG00000105967	TFEC	4.6711	1.13243	1.92e-05	0.00490172
ENSG00000101230	ISM1	4.6444	1.13081	3.28e-05	0.0117996
ENSG00000184985	SORCS2	4.34576	1.13006	0.000163817	0.0178621
ENSG00000141664	ZCCHC2	7.61923	1.12969	4.55e-35	0.000353587
ENSG00000228709	AP001065.15	5.24021	1.12859	1.13e-07	0.00578325
ENSG00000187975	#N/A	5.22363	1.12777	1.51e-07	0.00907566
ENSG00000115935	WIPF1	7.76498	1.12547	3.38e-41	3.86118e-05
ENSG00000138030	KHK	5.83932	1.12339	4.78e-11	0.00198302
ENSG00000163993	S100P	11.6229	1.1214	3.16e-261	2.79177e-06
ENSG00000109794	FAM149A	3.93144	1.11815	0.00207433	0.0252646
ENSG00000187867	PALM3	5.89907	1.11535	8.49e-12	6.21954e-06
ENSG00000163975	MFI2	5.82077	1.11474	1.38e-10	0.00606449
ENSG00000072163	LIMS2	7.35293	1.11245	3.23e-30	0.000205645
ENSG00000159423	ALDH4A1	9.52748	1.11083	5.41e-130	5.3051e-06
ENSG00000125967	NECAB3	8.66127	1.1073	2.2e-72	2.46074e-07
ENSG00000237517	DGCR5	4.11242	1.10697	0.00158174	0.00122558
ENSG00000198336	MYL4	3.68915	1.10516	0.00630628	0.0120472
ENSG00000140092	FBLN5	8.46882	1.10353	5.18e-57	0.000169481
ENSG00000142494	SLC47A1	8.06803	1.10306	2.26e-47	6.95658e-05
ENSG00000047936	ROS1	3.35911	1.10141	0.0272721	0.047274
ENSG00000173320	STOX2	5.55757	1.1001	4.99e-09	0.000298733
ENSG00000161682	FAM171A2	7.31702	1.0999	2.18e-29	4.6435e-05
ENSG00000167720	SRR	5.50348	1.09913	9.92e-08	0.0204728
ENSG00000142484	TM4SF5	8.16128	1.09768	2.53e-49	7.46082e-05
ENSG00000186472	PCLO	4.78674	1.09741	1.64e-05	0.0100149
ENSG00000156096	UGT2B4	8.35039	1.09643	2.34e-56	3.12748e-05
ENSG00000184160	ADRA2C	5.49258	1.09489	1.13e-08	0.000269018
ENSG00000092068	SLC7A8	4.66613	1.09487	5.18e-05	0.000823896
ENSG00000115590	IL1R2	3.82872	1.0948	0.00395849	0.043707
ENSG00000130775	THEMIS2	5.35722	1.09138	7.92e-08	0.000585603
ENSG00000174721	FGFBP3	4.15334	1.08999	0.0013493	0.00365383
ENSG00000115468	EFHD1	6.7998	1.08984	3.48e-19	0.00141985
ENSG00000204682	CASC10	3.87994	1.0871	0.00489022	0.00047017
ENSG00000116661	FBXO2	8.48236	1.08609	5e-61	1.03265e-05
ENSG00000140465	CYP1A1	6.78472	1.08498	5.81e-15	0.0068805
ENSG00000106868	SUSD1	9.34433	1.08312	5.27e-99	3.74317e-05
ENSG00000119771	KLHL29	5.59796	1.08224	5.51e-09	0.000304011
ENSG00000124875	CXCL6	6.71943	1.08214	4.96e-18	0.0012934
ENSG00000204752	AC025278.1	4.42706	1.08146	0.000374273	0.0138096
ENSG00000159247	TUBBP5	5.9961	1.08054	1.91e-11	0.00318598
ENSG00000186480	INSIG1	10.8168	1.07874	8.68e-243	3.80706e-06
ENSG00000137463	MGARP	3.99205	1.07724	0.00272974	0.0328766
ENSG00000196154	S100A4	4.82018	1.07698	2.08e-05	0.0076409
ENSG00000114378	HYAL1	4.4072	1.07641	0.000340397	0.0218573
ENSG00000132677	RHBG	6.47653	1.0759	4.57e-16	0.000269346
ENSG00000186815	TPCN1	9.19138	1.07418	2.9e-67	0.000267211
ENSG00000116774	OLFML3	8.93183	1.07306	3.57e-77	5.54379e-05
ENSG00000106031	HOXA13	3.51946	1.07216	0.0218175	0.0200468
ENSG00000136044	APPL2	8.73768	1.07034	6.28e-52	0.000429625
ENSG00000100196	KDELR3	8.76737	1.0659	4.29e-73	1.71825e-05
ENSG00000105227	PRX	4.60367	1.05977	0.000198267	0.021596
ENSG00000165879	FRAT1	7.15708	1.05892	2.69e-24	0.000175348
ENSG00000101412	E2F1	10.0447	1.05792	7.39e-147	1.22444e-05
ENSG00000204157	#N/A	9.46981	1.05739	2.26e-69	0.000171375
ENSG00000198624	CCDC69	9.3441	1.05711	1.28e-97	2.51579e-05
ENSG00000181789	COPG1	11.4488	1.0569	3.78713198220958e-311	2.73476e-06
ENSG00000180113	TDRD6	5.45024	1.05541	1.43e-07	0.0055946
ENSG00000120262	CCDC170	5.26718	1.0537	5.82e-07	0.00923601
ENSG00000135045	C9orf40	6.56335	1.05128	1.51e-15	0.00225912
ENSG00000106333	PCOLCE	7.41589	1.05052	1.04e-21	0.00255182
ENSG00000204466	DGKK	9.4152	1.0504	9.64e-70	0.000232815
ENSG00000235257	AC093415.2	3.71521	1.04714	0.0146837	0.0129175
ENSG00000108242	CYP2C18	3.39237	1.04601	0.0406646	0.000865076
ENSG00000087842	PIR	9.27717	1.04046	2.15e-83	5.25239e-05
ENSG00000015520	NPC1L1	7.70258	1.03874	5.61e-34	3.1945e-05
ENSG00000171124	FUT3	4.47765	1.03823	0.000468157	0.00924484
ENSG00000214796	RP11-480I12.5	5.46059	1.03732	1.54e-07	0.00527458
ENSG00000167969	ECI1	9.178	1.03647	3.23e-81	6.94901e-05
ENSG00000167549	CORO6	3.79094	1.03628	0.00924458	0.00601344
ENSG00000132854	KANK4	9.04711	1.0346	6.73e-83	9.39039e-06
ENSG00000110628	SLC22A18	7.39529	1.03256	2.77e-27	7.56208e-05
ENSG00000179292	TMEM151A	5.43531	1.03194	1.79e-07	0.00170125
ENSG00000155254	MARVELD1	6.02336	1.03085	7.42e-11	0.000550056
ENSG00000086205	FOLH1	7.02565	1.03012	1.43e-21	1.83482e-05
ENSG00000164007	CLDN19	5.78228	1.02974	3.08e-09	0.000606797
ENSG00000171840	NINJ2	5.04262	1.02973	1.1e-05	0.00800894
ENSG00000091262	ABCC6	8.96744	1.02821	7.03e-79	3.38689e-06
ENSG00000182253	SYNM	9.50012	1.02797	6.09e-110	4.23031e-06
ENSG00000104361	NIPAL2	6.60394	1.02382	7.72e-16	0.000493799
ENSG00000177406	RP11-218M22.1	4.71597	1.02052	0.000132418	0.000681454
ENSG00000135253	KCP	3.73524	1.01887	0.0147091	0.0175306
ENSG00000229413	AC018638.1	3.49744	1.0177	0.038687	0.0269014
ENSG00000183840	GPR39	5.66526	1.01615	2.27e-08	0.000343258
ENSG00000120903	CHRNA2	3.5	1.01603	0.0387515	0.0323374
ENSG00000164379	FOXQ1	5.25372	1.01486	2.53e-06	0.00817372
ENSG00000149809	TM7SF2	9.40637	1.0148	1.18e-97	1.48241e-05
ENSG00000119946	CNNM1	7.79696	1.01393	1.07e-31	0.000448878
ENSG00000076555	ACACB	7.58193	1.01369	6.51e-28	0.000503321
ENSG00000128039	SRD5A3	7.26159	1.01363	2.37e-24	5.93274e-06
ENSG00000183020	AP2A2	9.11051	1.01275	3.01e-82	1.26248e-05
ENSG00000107902	LHPP	7.35359	1.01122	4.72e-24	0.00070477
ENSG00000165449	SLC16A9	7.34924	1.01107	2.58e-24	0.000491195
ENSG00000164002	EXO5	5.79653	1.01036	7.46e-09	0.00145296
ENSG00000204054	LINC00963	7.68713	1.0093	6.73e-30	0.000421046
ENSG00000068650	ATP11A	9.98094	1.00864	3.17e-121	1.83889e-05
ENSG00000132688	NES	11.553	1.00863	1.52e-147	1.31812e-05
ENSG00000162460	TMEM82	5.24127	1.00675	3.77e-06	0.00198553
ENSG00000168077	SCARA3	10.0363	1.00588	3.2e-100	5.36166e-05
ENSG00000212916	MAP10	4.13793	1.00524	0.00501534	0.0462197
ENSG00000103319	EEF2K	8.07493	1.00474	1.23e-39	7.87864e-05
ENSG00000144908	ALDH1L1	5.18746	1.00252	1.49e-05	0.0372984
ENSG00000184792	OSBP2	5.64334	1.00091	4.91e-08	0.0063202
ENSG00000167900	TK1	10.3563	0.998483	9.32e-94	4.22867e-05
ENSG00000087303	NID2	7.33666	0.99687	5.25e-24	0.00029971
ENSG00000141150	RASL10B	6.39537	0.995518	3.13e-13	6.35672e-05
ENSG00000103710	RASL12	7.80134	0.994061	4.21e-30	0.000581862
ENSG00000009694	TENM1	6.06405	0.993912	4.75e-10	0.0037755
ENSG00000174327	SLC16A13	7.11745	0.993639	2.97e-19	0.00170922
ENSG00000135917	SLC19A3	7.9853	0.992596	6.1e-34	0.000485125
ENSG00000133466	C1QTNF6	5.62682	0.991249	7.35e-08	0.00041865
ENSG00000127528	KLF2	7.87561	0.989346	1.86e-25	0.00143217
ENSG00000151572	ANO4	6.41402	0.989327	4.49e-13	0.000462774
ENSG00000171848	RRM2	11.0365	0.98912	8.13e-113	5.35697e-05
ENSG00000119777	TMEM214	9.71877	0.987658	1.62e-102	3.17242e-05
ENSG00000229314	ORM1	8.95408	0.986795	1.45e-56	0.000268718
ENSG00000141447	OSBPL1A	6.49477	0.985233	8.8e-14	4.71246e-05
ENSG00000171119	NRTN	3.77217	0.982803	0.0164193	0.0118778
ENSG00000123453	SARDH	8.96994	0.982226	1.53e-68	4.07297e-05
ENSG00000198276	UCKL1	8.67207	0.97984	4.59e-52	0.000155662
ENSG00000223712	#N/A	5.36598	0.979526	2.58e-06	0.00623446
ENSG00000078804	TP53INP2	10.6155	0.979388	3.24e-100	3.51591e-05
ENSG00000135124	P2RX4	8.4871	0.978067	5.74e-49	5.83982e-05
ENSG00000053371	AKR7A2	8.02149	0.977271	3.69e-29	0.00128519
ENSG00000112977	DAP	10.7096	0.97523	2.77e-148	2.32711e-05
ENSG00000212736	#N/A	4.3906	0.974972	0.00150055	0.0124633
ENSG00000165388	ZNF488	5.04158	0.974595	3.58e-05	0.00760887
ENSG00000126231	PROZ	7.01666	0.97442	4.01e-19	0.000155736
ENSG00000163884	KLF15	7.17455	0.97423	1.64e-17	0.00338307
ENSG00000204957	AC006486.1	3.672	0.973323	0.023284	0.031773
ENSG00000006611	USH1C	7.84925	0.973121	6.1e-33	9.31376e-06
ENSG00000176153	GPX2	4.98598	0.97049	5.75e-05	0.00539436
ENSG00000134824	FADS2	13.7723	0.968699	0	4.84016e-07
ENSG00000184247	AC100791.1	4.76867	0.966565	0.000241514	0.000352887
ENSG00000153012	LGI2	8.65928	0.963445	4.56e-53	4.57587e-05
ENSG00000110092	CCND1	12.1228	0.963022	0	3.01562e-06
ENSG00000184678	HIST2H2BE	7.10409	0.962798	2.24e-18	0.00142826
ENSG00000185306	C12orf56	5.94167	0.961707	4.09e-09	0.000174916
ENSG00000095380	NANS	9.41833	0.961592	1.47e-73	0.00012892
ENSG00000176971	FIBIN	5.24154	0.961377	2.86e-05	0.042996
ENSG00000213096	ZNF254	7.19979	0.961056	1.98e-19	0.00121584
ENSG00000234684	SDCBP2-AS1	6.08053	0.960381	1.26e-09	0.00550978
ENSG00000074370	ATP2A3	5.40238	0.958974	2.22e-06	0.000384397
ENSG00000181982	CCDC149	7.13031	0.957957	4.23e-17	0.00275723
ENSG00000073598	FNDC8	3.92236	0.957917	0.0144746	0.0152994
ENSG00000137310	TCF19	8.02754	0.957825	1.68e-32	0.000523391
ENSG00000042062	FAM65C	4.7927	0.956126	0.000302024	0.0191023
ENSG00000101057	MYBL2	11.0224	0.954561	1.13e-90	0.000177295
ENSG00000176890	TYMS	10.1947	0.953802	4.77e-93	9.98234e-05
ENSG00000196787	HIST1H2AG	4.70403	0.952419	0.000606859	0.0106782
ENSG00000225436	#N/A	3.94223	0.952168	0.0110488	0.0204968
ENSG00000167123	CERCAM	7.21953	0.952019	5.17e-20	0.000833579
ENSG00000173546	CSPG4	4.58533	0.948816	0.00104033	0.00661011
ENSG00000149782	PLCB3	8.74246	0.947901	3.98e-57	1.39468e-05
ENSG00000177706	FAM20C	5.2337	0.946337	1.55e-05	0.000934515
ENSG00000183397	C19orf71	4.44473	0.945023	0.00195144	0.0356305
ENSG00000223552	RP11-24F11.2	4.32434	0.944329	0.00402402	0.0268295
ENSG00000196502	SULT1A1	7.103	0.94174	3.3e-15	0.00485931
ENSG00000167799	NUDT8	5.92532	0.941497	1.6e-08	0.00324654
ENSG00000108830	RND2	6.24883	0.940983	1.29e-10	0.00202846
ENSG00000161888	SPC24	8.11595	0.940107	1.88e-36	6.6212e-06
ENSG00000108846	ABCC3	6.90785	0.93995	5.45e-16	0.00111103
ENSG00000188266	HYKK	4.70995	0.939095	0.000619301	0.0177133
ENSG00000178184	PARD6G	6.64563	0.936424	6.49e-13	0.00317765
ENSG00000183850	ZNF730	5.10013	0.935836	5.03e-05	0.00230967
ENSG00000165424	ZCCHC24	7.65138	0.935336	4.13e-26	0.000240487
ENSG00000182108	DEXI	7.01285	0.934206	1.95e-17	9.55378e-05
ENSG00000143819	EPHX1	10.3832	0.933866	3.22e-155	4.30523e-06
ENSG00000108947	EFNB3	5.2249	0.932984	2.82e-05	0.00443813
ENSG00000099994	SUSD2	7.89498	0.932793	1.27e-27	0.000946395
ENSG00000042781	USH2A	4.21489	0.932534	0.00854245	0.0318747
ENSG00000130193	THEM6	3.93535	0.93191	0.0211736	0.0449089
ENSG00000142875	PRKACB	8.38532	0.931833	1.65e-42	6.69527e-06
ENSG00000124635	HIST1H2BJ	5.4832	0.930781	2.91e-06	0.00682818
ENSG00000125755	SYMPK	10.6019	0.929886	5.11e-143	1.4661e-05
ENSG00000196074	SYCP2	4.23661	0.929861	0.0065738	0.0281028
ENSG00000175538	KCNE3	6.66398	0.929661	1.35e-13	0.000552242
ENSG00000186198	SLC51B	7.08204	0.92837	4.04e-18	4.10973e-05
ENSG00000007968	E2F2	6.44491	0.927542	9.37e-12	0.00169993
ENSG00000163377	FAM19A4	6.38085	0.925698	2.71e-11	0.000239194
ENSG00000136943	CTSV	9.15197	0.925425	1.35e-70	1.24098e-05
ENSG00000231327	AC016700.5	3.75095	0.925236	0.0282502	0.00323046
ENSG00000119927	GPAM	9.42369	0.924644	3.33e-76	4.66364e-05
ENSG00000183578	TNFAIP8L3	6.44733	0.924561	9.76e-12	0.000149727
ENSG00000118513	MYB	4.77406	0.923552	0.000477973	0.00872281
ENSG00000137474	MYO7A	7.82006	0.923467	9.62e-29	9.65928e-05
ENSG00000189306	RRP7A	7.86793	0.92179	1.38e-28	0.000377962
ENSG00000182463	TSHZ2	6.33684	0.92135	1.11e-10	0.00272775
ENSG00000169684	CHRNA5	6.88373	0.920963	6.1e-12	0.00875173
ENSG00000071655	MBD3	10.0532	0.919321	2.4e-70	0.000222744
ENSG00000147274	RBMX	11.0442	0.918946	5.22e-237	9.81651e-07
ENSG00000132142	ACACA	10.4219	0.915067	2.66e-90	9.40072e-05
ENSG00000217648	RP1-95L4.4	5.90702	0.914756	5.39e-08	0.00300369
ENSG00000178425	NT5DC1	8.28801	0.914566	1.03e-36	0.000218918
ENSG00000178026	FAM211B	5.70676	0.913114	7.44e-07	0.0072953
ENSG00000072571	HMMR	8.64436	0.911485	1.18e-41	0.000304045
ENSG00000129946	SHC2	9.07894	0.911385	1.25e-34	0.00133793
ENSG00000183914	DNAH2	4.24694	0.911363	0.00910305	0.00613744
ENSG00000143416	SELENBP1	8.52969	0.910679	6.91e-45	4.01655e-06
ENSG00000131069	ACSS2	10.2873	0.91	1.43e-146	9.03385e-07
ENSG00000138798	EGF	5.32509	0.909729	1.52e-05	0.0104579
ENSG00000165891	E2F7	7.37189	0.909067	8.31e-21	0.00022251
ENSG00000230329	#N/A	4.25662	0.909011	0.00706562	0.00935049
ENSG00000007541	PIGQ	7.85744	0.908392	4.56e-27	0.000492288
ENSG00000159214	CCDC24	5.2476	0.907899	3.65e-05	0.00984369
ENSG00000135437	RDH5	6.20288	0.90737	2.6e-09	0.00527574
ENSG00000126878	AIF1L	5.25597	0.907105	4.76e-05	0.00447591
ENSG00000144485	HES6	8.9748	0.906768	7.49e-61	9.608e-06
ENSG00000173930	SLCO4C1	8.47348	0.905103	5.66e-42	3.62065e-05
ENSG00000112425	EPM2A	5.78856	0.903386	2.78e-07	0.00440789
ENSG00000180758	GPR157	4.84624	0.90319	0.000399059	0.020051
ENSG00000136040	PLXNC1	9.48609	0.903092	6.66e-63	0.000198574
ENSG00000100665	SERPINA4	7.35362	0.902748	1.14e-15	0.00361136
ENSG00000132196	HSD17B7	7.15094	0.902456	1.07e-17	0.000391226
ENSG00000187134	AKR1C1	10.9441	0.899317	1.25e-58	0.000223933
ENSG00000117598	LPPR5	6.49574	0.898919	9.87e-11	0.00543676
ENSG00000116771	AGMAT	9.09603	0.898147	1.26e-63	2.00154e-05
ENSG00000091592	NLRP1	9.17728	0.897388	9.77e-69	2.73575e-06
ENSG00000113083	LOX	8.36557	0.896909	2.03e-34	0.000532127
ENSG00000152253	SPC25	7.80116	0.896836	1.22e-24	0.00089265
ENSG00000234231	AC093616.4	3.76997	0.896117	0.0404141	0.00447662
ENSG00000164519	#N/A	5.54927	0.895012	7.24e-06	0.02693
ENSG00000106789	CORO2A	9.72136	0.894962	2.13e-94	8.68388e-06
ENSG00000233255	AC019181.2	4.10231	0.894956	0.0176468	0.00405665
ENSG00000174669	SLC29A2	10.7882	0.89206	2.59e-168	5.48831e-06
ENSG00000198429	ZNF69	7.23153	0.891599	1.35e-18	5.09388e-05
ENSG00000095539	SEMA4G	9.54897	0.890052	5.62e-78	3.36478e-05
ENSG00000197410	DCHS2	6.55768	0.889466	1.14e-11	0.000935528
ENSG00000072310	SREBF1	10.2917	0.8877	7.57e-71	0.000183139
ENSG00000124588	NQO2	7.40764	0.887084	1.08e-17	0.00270094
ENSG00000188486	H2AFX	10.7786	0.887018	3.66e-94	7.10359e-05
ENSG00000034063	UHRF1	10.1926	0.886443	8.87e-116	1.55585e-05
ENSG00000135378	PRRG4	6.99402	0.886328	1.03e-15	0.000173149
ENSG00000095383	TBC1D2	6.16338	0.886148	2.94e-08	0.0125774
ENSG00000178772	CPN2	9.02142	0.885873	4.1e-54	0.000136002
ENSG00000167513	CDT1	9.26198	0.885603	2.66e-69	1.18484e-05
ENSG00000123454	DBH	3.89139	0.885424	0.0317654	0.0240943
ENSG00000113905	HRG	4.42169	0.884351	0.00594418	0.0468331
ENSG00000169715	MT1E	9.29419	0.883837	7.91e-68	3.7831e-05
ENSG00000146918	NCAPG2	9.29481	0.88246	1e-57	0.000146864
ENSG00000181192	DHTKD1	8.60701	0.88245	2.64e-44	6.48471e-06
ENSG00000101190	TCFL5	6.48086	0.882334	5.14e-11	0.000970701
ENSG00000224093	RP5-1033H22.2	4.81032	0.881798	0.000736219	0.0089199
ENSG00000136160	EDNRB	5.14065	0.881573	0.000169565	0.0107406
ENSG00000169919	GUSB	9.01362	0.881519	2.39e-51	0.000200971
ENSG00000112769	LAMA4	5.87816	0.881435	2.55e-07	0.0076889
ENSG00000147082	CCNB3	8.44628	0.880936	3.58e-39	3.38299e-05
ENSG00000180596	HIST1H2BC	5.78717	0.879609	7.55e-07	0.0083183
ENSG00000125637	PSD4	7.24095	0.87927	2.07e-17	0.000745149
ENSG00000099949	LZTR1	9.61922	0.878889	8.42e-88	2.77944e-06
ENSG00000163596	ICA1L	8.49864	0.878334	1.82e-40	2.1953e-05
ENSG00000107798	LIPA	9.18463	0.877764	7.7e-57	0.000121841
ENSG00000188763	FZD9	4.10809	0.876207	0.0251164	0.0392651
ENSG00000118898	PPL	8.09861	0.874943	1.11e-30	0.00013059
ENSG00000112486	CCR6	7.29538	0.873332	1.46e-17	0.0010941
ENSG00000196761	#N/A	4.13445	0.873028	0.0194451	0.0199953
ENSG00000111319	SCNN1A	9.19209	0.872805	3.47e-53	0.000220874
ENSG00000180767	CHST13	9.62441	0.870228	1.55e-55	0.000322988
ENSG00000186654	PRR5	7.82751	0.869587	8.57e-21	0.00190157
ENSG00000125864	BFSP1	5.70957	0.869259	1.77e-06	0.00098805
ENSG00000180061	TMEM150B	4.25951	0.869118	0.0128636	0.0160173
ENSG00000147231	CXorf57	6.56773	0.868915	2.52e-11	0.00045046
ENSG00000152749	GPR180	6.34095	0.868867	1.77e-09	0.00270187
ENSG00000197381	ADARB1	7.89763	0.868628	3.24e-22	0.0018884
ENSG00000213996	TM6SF2	5.15813	0.868585	0.000181659	0.00946453
ENSG00000178821	TMEM52	4.28658	0.868057	0.0143486	0.0462343
ENSG00000005421	PON1	8.01191	0.867779	2.54e-29	6.0701e-06
ENSG00000114113	RBP2	6.03327	0.867725	2.42e-07	0.0159941
ENSG00000185340	GAS2L1	8.75437	0.866665	1.72e-32	0.00111266
ENSG00000197459	HIST1H2BH	4.613	0.865019	0.00376394	0.00861847
ENSG00000171365	CLCN5	10.7098	0.862845	7.81e-78	0.000104892
ENSG00000100994	PYGB	10.4323	0.862529	3.04e-75	0.000110511
ENSG00000168061	SAC3D1	7.11496	0.861616	1.78e-15	0.00110539
ENSG00000204018	#N/A	5.06837	0.861476	0.000311394	0.00843187
ENSG00000112394	SLC16A10	8.04146	0.86124	6.4e-29	0.000115749
ENSG00000133739	LRRCC1	6.07488	0.858907	1.51e-07	0.0125136
ENSG00000198959	TGM2	10.4919	0.85841	1.43e-146	1.82544e-06
ENSG00000100577	GSTZ1	6.0408	0.858371	1.2e-07	0.00508216
ENSG00000164976	KIAA1161	9.33552	0.858173	7.77e-65	4.64445e-05
ENSG00000183010	PYCR1	9.78666	0.857721	2.35e-73	6.33387e-05
ENSG00000115163	CENPA	7.2156	0.857063	5.26e-17	0.000148899
ENSG00000204103	MAFB	6.49287	0.856948	1.8e-10	0.000895576
ENSG00000066629	EML1	8.46584	0.856203	6.24e-37	0.000105003
ENSG00000151792	#N/A	6.86791	0.855297	8.57e-13	0.00252009
ENSG00000138778	CENPE	9.6252	0.854804	1.32e-58	0.000178334
ENSG00000159712	ANKRD18CP	4.51211	0.853944	0.00583053	0.029429
ENSG00000161558	TMEM143	6.1059	0.853741	9.08e-08	0.0116886
ENSG00000158435	CNOT11	10.6778	0.853052	2.29e-101	5.02218e-05
ENSG00000153066	TXNDC11	9.33578	0.852736	4.39e-42	0.000677161
ENSG00000140876	NUDT7	5.14621	0.85184	0.000361004	0.0368933
ENSG00000100889	PCK2	8.23471	0.851431	4.14e-32	2.41536e-05
ENSG00000079931	MOXD1	6.45871	0.850566	7.61e-10	0.00335458
ENSG00000116544	DLGAP3	4.64871	0.850225	0.00314257	0.00257791
ENSG00000160285	LSS	11.376	0.84997	5.3e-153	1.78725e-05
ENSG00000169136	ATF5	8.89104	0.849309	2e-45	0.000184087
ENSG00000110921	MVK	9.81647	0.848274	3.26e-81	4.66082e-05
ENSG00000083444	PLOD1	10.6783	0.847962	9.18e-123	2.23938e-05
ENSG00000129353	SLC44A2	9.22307	0.847249	5.03e-57	9.91541e-05
ENSG00000172955	ADH6	7.65275	0.846851	8.81e-22	0.000158657
ENSG00000170959	DCDC1	6.49613	0.84583	2.85e-10	0.000478351
ENSG00000187193	MT1X	7.84015	0.845736	4.15e-20	0.00201336
ENSG00000148660	CAMK2G	8.46363	0.845188	5.57e-37	1.38225e-05
ENSG00000068024	HDAC4	7.99883	0.843829	2.82e-27	6.04552e-05
ENSG00000180089	TMEM86B	6.74627	0.843359	4.3e-12	0.000254601
ENSG00000163710	PCOLCE2	9.49838	0.842665	3.88e-68	5.01624e-05
ENSG00000100418	DESI1	8.47214	0.84244	2.08e-36	7.23108e-05
ENSG00000115226	FNDC4	6.09651	0.841827	1.19e-07	0.00456858
ENSG00000173262	SLC2A14	6.47358	0.841431	4.65e-10	0.000547444
ENSG00000180616	SSTR2	8.21873	0.841214	3.46e-30	0.000271464
ENSG00000165078	CPA6	6.32289	0.840906	2.63e-08	0.0105766
ENSG00000131697	NPHP4	6.83192	0.840799	1.19e-12	0.000443088
ENSG00000198598	MMP17	5.58474	0.840552	1.38e-05	0.00478149
ENSG00000130707	ASS1	8.41707	0.84018	2.68e-35	2.62494e-05
ENSG00000184304	PRKD1	10.3266	0.839796	4.03e-90	6.18891e-05
ENSG00000117151	CTBS	7.09586	0.839459	4.67e-15	0.00016592
ENSG00000094804	CDC6	9.68592	0.838119	4.67e-69	8.26859e-05
ENSG00000176022	B3GALT6	8.1122	0.837874	3.69e-29	1.01116e-05
ENSG00000012048	BRCA1	8.65369	0.836705	2.1e-33	0.0009148
ENSG00000084453	SLCO1A2	7.16417	0.836272	1.56e-15	0.000341528
ENSG00000137135	ARHGEF39	7.92089	0.833614	2.87e-24	0.000412456
ENSG00000138411	HECW2	7.48128	0.832799	7e-19	0.000264147
ENSG00000168734	PKIG	7.43506	0.832233	6.66e-18	0.000616214
ENSG00000167680	SEMA6B	10.1858	0.831492	7.58e-108	8.18426e-06
ENSG00000228223	HCG11	6.54964	0.83141	2.6e-10	0.000353009
ENSG00000183682	BMP8A	6.08388	0.831092	1.92e-07	0.00230498
ENSG00000188677	PARVB	6.96202	0.830922	8.32e-13	0.00251678
ENSG00000101986	ABCD1	8.11368	0.830716	1.21e-27	0.000264205
ENSG00000118762	PKD2	7.87069	0.830579	2.55e-24	6.32081e-05
ENSG00000168306	ACOX2	6.56378	0.830089	2.7e-10	0.000567731
ENSG00000177096	FAM109B	6.19693	0.829824	3.64e-08	0.000209059
ENSG00000130283	GDF1	5.4231	0.829576	6.77e-05	0.0120207
ENSG00000108641	B9D1	7.27961	0.828615	3.7e-16	0.00086181
ENSG00000172183	ISG20	6.34815	0.828534	1.01e-08	0.00376937
ENSG00000068781	STON1-GTF2A1L	6.47586	0.827983	1.39e-09	0.00162497
ENSG00000069424	KCNAB2	4.75115	0.827383	0.00295033	0.011616
ENSG00000142327	RNPEPL1	8.92537	0.82732	3.98e-49	1.11448e-05
ENSG00000214955	AP000318.2	8.77302	0.827274	6.59e-38	0.000380131
ENSG00000178919	FOXE1	5.23322	0.826798	0.000248853	0.0262212
ENSG00000109193	SULT1E1	5.51783	0.825259	5.28e-05	0.0192465
ENSG00000067064	IDI1	11.7657	0.825242	2.89e-117	3.44157e-05
ENSG00000146197	SCUBE3	5.73944	0.825167	5.34e-06	0.00271632
ENSG00000223478	RP11-545E17.3	5.77311	0.824986	7.18e-06	0.0178591
ENSG00000139329	LUM	5.75183	0.82451	4.66e-06	0.00312855
ENSG00000014138	POLA2	7.97049	0.824303	3.05e-24	0.000578754
ENSG00000164946	FREM1	7.00588	0.824212	1.84e-13	0.000964238
ENSG00000145088	EAF2	5.22314	0.823606	0.000309097	0.000167652
ENSG00000125505	MBOAT7	9.19325	0.823467	5.99e-53	0.000109567
ENSG00000104998	IL27RA	7.50039	0.823086	1.48e-14	0.00462945
ENSG00000139540	SLC39A5	8.17978	0.822531	1.89e-27	0.000576972
ENSG00000140848	CPNE2	8.63158	0.821953	7.04e-38	0.000100448
ENSG00000232371	#N/A	4.42702	0.82176	0.0129026	0.0336872
ENSG00000170734	POLH	7.67677	0.821747	1.43e-17	0.00305303
ENSG00000130164	LDLR	11.8493	0.819923	0	2.28008e-07
ENSG00000183091	NEB	7.80763	0.81988	3.89e-19	0.00239899
ENSG00000105404	RABAC1	8.11521	0.819389	3.08e-15	0.00613966
ENSG00000175556	LONRF3	7.0749	0.818807	2.39e-14	4.48747e-05
ENSG00000137070	IL11RA	4.55523	0.818004	0.00666095	0.0148049
ENSG00000139597	N4BP2L1	5.59929	0.817472	1.85e-05	0.00150408
ENSG00000238227	C9orf69	7.27998	0.817153	3.98e-16	8.49356e-05
ENSG00000125826	RBCK1	9.70554	0.81652	3.55e-75	2.40704e-05
ENSG00000171298	GAA	10.2475	0.816141	7.86e-83	7.55391e-05
ENSG00000076003	MCM6	11.1683	0.814546	1.04e-189	2.91115e-06
ENSG00000196532	HIST1H3C	4.29252	0.813808	0.017904	0.033323
ENSG00000145321	GC	8.9293	0.813726	3.91e-40	0.000319111
ENSG00000227674	LINC00355	6.0661	0.813364	1.73e-06	0.0208171
ENSG00000101846	STS	7.83386	0.81241	2.5e-22	0.000297547
ENSG00000116675	DNAJC6	7.3497	0.812319	6.69e-16	0.00130978
ENSG00000216775	RP1-152L7.5	5.735	0.812105	8.52e-06	0.00267952
ENSG00000085788	DDHD2	9.21841	0.811969	6.85e-55	4.72916e-05
ENSG00000174804	FZD4	10.0493	0.811913	2.22e-99	1.61426e-06
ENSG00000131094	C1QL1	4.43008	0.811719	0.0124703	0.00265096
ENSG00000167291	TBC1D16	8.81441	0.81061	4.96e-44	4.75636e-06
ENSG00000162881	OXER1	5.24117	0.809829	0.000293686	0.0116111
ENSG00000100150	DEPDC5	6.77958	0.809752	1.71e-11	0.000390092
ENSG00000172794	RAB37	7.5091	0.809336	1.04e-17	0.000688869
ENSG00000117586	TNFSF4	6.45713	0.80917	1.85e-08	0.00800136
ENSG00000185269	NOTUM	5.60176	0.809084	3.56e-05	0.00613504
ENSG00000196975	ANXA4	11.5809	0.808955	1.9e-228	2.11071e-06
ENSG00000125144	MT1G	7.41058	0.808379	3.99e-16	0.00142537
ENSG00000133195	SLC39A11	7.9025	0.806013	3.15e-22	0.00062707
ENSG00000213462	ERV3-1	5.37232	0.805135	0.000197445	0.0203645
ENSG00000151692	RNF144A	6.9019	0.804928	1.88e-08	0.0178034
ENSG00000144331	ZNF385B	5.03235	0.804218	0.00129729	0.0138317
ENSG00000185559	DLK1	8.56318	0.803868	3.51e-33	0.000342824
ENSG00000197043	ANXA6	10.6593	0.802672	4.45e-120	1.6883e-05
ENSG00000106351	AGFG2	10.0317	0.802112	1.45e-75	7.85689e-05
ENSG00000213963	AC074286.1	4.48196	0.801702	0.0114373	0.00429655
ENSG00000112294	ALDH5A1	9.14292	0.800274	2.45e-52	2.15517e-05
ENSG00000100767	PAPLN	6.02468	0.800241	1.15e-06	0.00998031
ENSG00000127084	FGD3	5.87869	0.799215	3.4e-06	0.00215739
ENSG00000135678	CPM	10.0961	0.796504	1.55e-71	8.98435e-05
ENSG00000052802	MSMO1	12.2473	0.795625	1.49e-157	1.2967e-05
ENSG00000197712	FAM114A1	9.15444	0.795431	1.11e-48	0.000116569
ENSG00000166803	KIAA0101	8.43865	0.795195	4.85e-32	4.98329e-05
ENSG00000221890	NPTXR	6.8493	0.795078	3.71e-11	0.00170052
ENSG00000062282	DGAT2	9.89549	0.794872	8.32e-63	0.000160554
ENSG00000176454	LPCAT4	6.53899	0.794763	7.87e-09	0.00685407
ENSG00000109610	SOD3	5.45328	0.794393	0.00011365	0.0181685
ENSG00000134202	GSTM3	9.14704	0.79411	4.75e-43	0.000365508
ENSG00000075702	WDR62	9.41301	0.793391	1.11e-59	3.50538e-05
ENSG00000129691	ASH2L	9.9117	0.792686	2.45e-59	0.000178763
ENSG00000184271	POU6F1	5.82425	0.791316	9.43e-06	0.00699448
ENSG00000100024	UPB1	5.55723	0.790746	7.04e-05	0.00625831
ENSG00000133424	LARGE	8.07905	0.790112	3.68e-24	0.000485362
ENSG00000103148	NPRL3	8.24673	0.78978	2.45e-23	0.00182705
ENSG00000213347	MXD3	7.52756	0.789183	1e-17	0.000131972
ENSG00000114786	ABHD14A-ACY1	9.18647	0.788044	2.52e-50	6.34222e-05
ENSG00000225756	DBH-AS1	4.70449	0.787658	0.00729329	0.0426981
ENSG00000092853	CLSPN	9.27781	0.787421	1.89e-38	0.00068245
ENSG00000154839	SKA1	9.06223	0.786984	2.71e-46	8.36782e-05
ENSG00000150403	TMCO3	10.2546	0.786872	3.73e-84	4.48051e-05
ENSG00000135476	ESPL1	9.09605	0.785956	6.11e-48	5.23156e-05
ENSG00000104812	GYS1	9.57046	0.785205	1.11e-65	1.71746e-05
ENSG00000117411	B4GALT2	8.63883	0.785031	1.42e-30	0.000805751
ENSG00000109424	UCP1	4.62596	0.784807	0.0112331	0.0227171
ENSG00000077942	FBLN1	11.1507	0.784749	3.18e-95	6.45105e-05
ENSG00000132031	MATN3	11.2282	0.784497	3.34e-171	3.61977e-06
ENSG00000149150	SLC43A1	10.5093	0.783927	2.24e-87	5.78381e-05
ENSG00000116667	C1orf21	5.94944	0.783695	3.04e-06	0.0021234
ENSG00000114166	KAT2B	8.51842	0.782985	5.11e-30	0.000536459
ENSG00000054654	SYNE2	8.24038	0.782821	7.67e-27	0.000193122
ENSG00000147465	STAR	4.15255	0.782583	0.0458665	0.0183087
ENSG00000162129	CLPB	8.51054	0.782286	4.8e-32	0.000128518
ENSG00000105889	STEAP1B	5.12691	0.782181	0.00105405	0.0379258
ENSG00000131899	LLGL1	9.03587	0.781562	1.33e-47	2.07882e-06
ENSG00000182575	NXPH3	4.39604	0.780934	0.0185829	0.00474682
ENSG00000115594	IL1R1	8.92287	0.780754	1.49e-43	1.43741e-05
ENSG00000143434	SEMA6C	6.73131	0.780702	9.75e-10	0.00472337
ENSG00000186205	MARC1	9.02968	0.779771	4.49e-23	0.0025317
ENSG00000100626	GALNT16	7.4612	0.779714	2.87e-11	0.00728484
ENSG00000124006	OBSL1	9.39269	0.779618	7.68e-55	7.09601e-05
ENSG00000131848	ZSCAN5A	6.67247	0.778686	8.21e-10	0.000791179
ENSG00000133313	CNDP2	9.18564	0.778381	2.36e-51	1.06598e-05
ENSG00000175048	ZDHHC14	7.08976	0.778198	4.34e-12	0.00350833
ENSG00000080839	RBL1	7.54838	0.77784	2.84e-16	0.00171554
ENSG00000198088	NUP62CL	5.77209	0.777773	2.75e-05	0.0253376
ENSG00000106049	HIBADH	8.91216	0.777017	3.42e-37	0.000404333
ENSG00000088992	TESC	8.1609	0.776864	7.17e-26	1.17416e-05
ENSG00000146263	MMS22L	8.57322	0.776776	2.53e-31	0.000365814
ENSG00000183723	CMTM4	8.67279	0.776465	8.1e-27	0.000990322
ENSG00000145794	MEGF10	5.22988	0.776361	0.000820291	0.0229554
ENSG00000108924	HLF	6.88283	0.77624	2.4e-11	0.000223579
ENSG00000115423	DNAH6	5.8488	0.774816	1.26e-05	0.010195
ENSG00000101447	FAM83D	9.79219	0.774641	3.04e-75	6.09849e-06
ENSG00000167771	RCOR2	5.60686	0.774625	0.000104068	0.0243514
ENSG00000060656	PTPRU	7.95332	0.774587	2.36e-22	7.73668e-05
ENSG00000101224	CDC25B	10.8155	0.774366	4.04e-99	3.90565e-05
ENSG00000114268	PFKFB4	7.43242	0.774062	2.25e-15	0.00119944
ENSG00000018625	ATP1A2	4.91437	0.774005	0.00271112	0.0239269
ENSG00000148965	SAA4	5.18006	0.773596	0.000969311	0.0102713
ENSG00000181856	SLC2A4	5.62212	0.773513	7.16e-05	0.0105335
ENSG00000065717	TLE2	7.75035	0.77332	9.57e-20	4.31535e-05
ENSG00000145604	SKP2	10.3898	0.773254	2.46e-69	7.30788e-05
ENSG00000110931	CAMKK2	8.64471	0.773176	5.41e-31	0.000640683
ENSG00000156140	ADAMTS3	5.60029	0.772869	6.5e-05	0.000269813
ENSG00000135929	CYP27A1	8.77707	0.772388	3.64e-19	0.00263638
ENSG00000180694	TMEM64	9.58623	0.772287	4.4e-37	0.00055374
ENSG00000076258	FMO4	4.94838	0.771449	0.00301274	0.0112617
ENSG00000170099	SERPINA6	9.09325	0.769593	1.27e-42	0.000179631
ENSG00000112276	BVES	8.95993	0.76959	1.25e-43	5.2488e-06
ENSG00000074276	CDHR2	8.07727	0.769373	4.05e-23	0.000481948
ENSG00000075218	GTSE1	9.53734	0.768586	4.48e-38	0.000760665
ENSG00000112494	UNC93A	4.68627	0.768471	0.0105634	0.00136029
ENSG00000139370	SLC15A4	6.28222	0.767351	3.08e-07	0.00843208
ENSG00000133056	PIK3C2B	8.1659	0.767162	4.37e-25	5.05291e-05
ENSG00000149636	DSN1	8.44862	0.766609	1.5e-26	0.000855344
ENSG00000225968	ELFN1	8.00323	0.766501	1.68e-20	0.00134295
ENSG00000198758	EPS8L3	8.54503	0.766469	3.89e-29	0.000575667
ENSG00000157600	TMEM164	8.38352	0.766196	3.72e-28	0.000194169
ENSG00000148942	SLC5A12	7.77365	0.76592	6.7e-19	0.000510865
ENSG00000230259	AC008738.1	10.6164	0.76561	1.07e-36	0.00120052
ENSG00000173638	SLC19A1	8.12862	0.764676	3.49e-24	0.000120791
ENSG00000092964	DPYSL2	10.4692	0.764376	1.5e-61	0.000138914
ENSG00000186638	KIF24	6.87658	0.764176	1.28e-09	0.00850427
ENSG00000163590	PPM1L	5.34389	0.762966	0.000467899	0.0016804
ENSG00000122952	ZWINT	9.81416	0.762601	2.36e-51	0.000282823
ENSG00000156787	TBC1D31	7.24005	0.761979	5.09e-13	0.00182619
ENSG00000135220	UGT2A3	4.40468	0.761588	0.0250428	0.00797978
ENSG00000174851	YIF1A	11.2948	0.761469	1.37e-73	0.000136778
ENSG00000138795	LEF1	4.27645	0.761362	0.0381225	0.0190696
ENSG00000170482	SLC23A1	5.76515	0.760453	2.74e-05	0.000362204
ENSG00000198056	PRIM1	7.67957	0.75905	2.58e-15	0.00344054
ENSG00000051180	RAD51	7.50093	0.758817	6.9e-16	0.00044169
ENSG00000164418	GRIK2	6.83286	0.75877	4.83e-10	0.00273567
ENSG00000196188	CTSE	7.02633	0.75854	1.85e-09	0.0122164
ENSG00000221874	ZNF321P	4.37675	0.758508	0.0298328	0.0334863
ENSG00000154553	PDLIM3	6.95621	0.757825	2.8e-11	0.000544844
ENSG00000157399	ARSE	10.5427	0.757808	5.53e-115	4.39738e-06
ENSG00000141556	TBCD	9.01561	0.757028	1.52e-37	0.000380594
ENSG00000105647	PIK3R2	10.6465	0.756867	7.89e-81	8.77545e-05
ENSG00000082196	C1QTNF3	8.92979	0.756683	1.41e-39	0.000104826
ENSG00000172534	HCFC1	11.1973	0.756011	9.6e-80	0.000102068
ENSG00000173599	PC	12.3062	0.755365	1.07e-173	4.99585e-06
ENSG00000186615	KTN1-AS1	4.41292	0.755181	0.0254831	0.0325014
ENSG00000126562	WNK4	7.1998	0.755152	1.19e-12	0.00161433
ENSG00000001630	CYP51A1	12.2655	0.75507	5.43e-82	0.000117466
ENSG00000165269	AQP7	5.04298	0.754573	0.0028207	0.0266657
ENSG00000197496	SLC2A10	6.42373	0.754075	1.34e-07	0.00434
ENSG00000025434	NR1H3	7.83785	0.753659	1.12e-19	0.000127347
ENSG00000160447	PKN3	8.57633	0.752908	2.4e-28	0.000713915
ENSG00000165304	MELK	10.3036	0.751646	1.11e-86	2.48718e-05
ENSG00000205358	MT1H	4.26805	0.751575	0.0472339	0.0128943
ENSG00000117533	VAMP4	6.42795	0.751568	2.62e-07	0.0130579
ENSG00000130518	KIAA1683	4.54714	0.751183	0.0181496	0.0321406
ENSG00000116205	TCEANC2	6.83682	0.750495	4.24e-10	0.00122353
ENSG00000057704	TMCC3	7.52535	0.74929	8.63e-16	0.000222524
ENSG00000177084	POLE	9.78371	0.74925	8.04e-64	5.17987e-05
ENSG00000049860	HEXB	9.67155	0.748746	9.55e-57	9.5735e-05
ENSG00000118193	KIF14	9.26133	0.748685	1.24e-45	0.000138824
ENSG00000173715	C11orf80	9.60917	0.747897	4.33e-54	0.000114934
ENSG00000173349	SFT2D3	6.8005	0.747236	7.53e-10	0.00113411
ENSG00000160539	PPAPDC3	4.78206	0.74697	0.00886421	0.00556302
ENSG00000088881	EBF4	6.99151	0.746439	1.02e-10	0.00229935
ENSG00000114279	FGF12	5.08114	0.746149	0.00252819	0.00363936
ENSG00000145692	BHMT	6.44752	0.745581	2.84e-07	0.0111438
ENSG00000138606	SHF	7.96688	0.745421	9.17e-20	0.000801012
ENSG00000127324	TSPAN8	5.649	0.744677	0.000153767	0.020835
ENSG00000206535	LNP1	5.63024	0.744364	0.000152876	0.0100242
ENSG00000008130	NADK	9.57242	0.743437	2.12e-41	0.000541022
ENSG00000150961	SEC24D	10.2723	0.743025	2.67e-73	5.92165e-05
ENSG00000132855	ANGPTL3	11.4249	0.74288	1.11e-86	4.28406e-05
ENSG00000166831	RBPMS2	7.66722	0.742238	6.55e-17	0.000421914
ENSG00000101346	POFUT1	10.5611	0.741216	1.87e-81	4.4513e-05
ENSG00000197530	MIB2	8.67518	0.740453	2.85e-28	0.00093028
ENSG00000176974	SHMT1	8.50885	0.740249	3.24e-23	0.00162103
ENSG00000126016	AMOT	6.93988	0.740175	9.63e-10	0.00608436
ENSG00000136542	GALNT5	9.79231	0.740157	5.18e-28	0.00129044
ENSG00000137804	NUSAP1	10.3672	0.740029	4.09e-89	2.22293e-05
ENSG00000143494	VASH2	7.01563	0.739684	4.01e-11	0.000756749
ENSG00000135185	TMEM243	6.85479	0.739532	4.41e-10	0.000620679
ENSG00000142945	KIF2C	9.51396	0.739277	2.8e-53	6.65904e-05
ENSG00000141696	LEPREL4	7.74813	0.738233	9.67e-18	0.000230381
ENSG00000153822	KCNJ16	7.63564	0.737859	9.94e-17	7.09226e-05
ENSG00000166863	TAC3	5.1862	0.737848	0.00171711	0.0280474
ENSG00000100297	MCM5	10.1283	0.737807	2.58e-57	0.000202207
ENSG00000100031	GGT1	6.43325	0.737544	1.8e-07	0.00223114
ENSG00000163449	TMEM169	6.89828	0.737415	3.46e-09	0.00829227
ENSG00000164362	TERT	4.98876	0.737083	0.00464376	0.0243663
ENSG00000142632	ARHGEF19	4.9254	0.736417	0.00617829	0.041892
ENSG00000056736	IL17RB	8.82835	0.735981	2.08e-27	0.00100903
ENSG00000174358	SLC6A19	7.82701	0.735828	2.04e-16	0.0024013
ENSG00000158966	CACHD1	6.42234	0.735366	1.79e-07	0.00337012
ENSG00000187045	TMPRSS6	6.96266	0.735291	2.89e-10	0.00271197
ENSG00000176393	RNPEP	8.97175	0.735246	2.99e-39	5.16333e-05
ENSG00000103035	PSMD7	10.912	0.735124	1.22e-85	3.9484e-05
ENSG00000068724	TTC7A	7.75384	0.733627	1.52e-17	0.000261266
ENSG00000161677	JOSD2	5.35281	0.733521	0.000800439	0.00620238
ENSG00000104738	MCM4	11.7257	0.733389	7.4e-208	2.37353e-06
ENSG00000204334	ERICH2	5.9603	0.733061	2.73e-05	0.0164027
ENSG00000157131	C8A	5.927	0.732495	3.8e-05	0.0210204
ENSG00000111196	MAGOHB	7.69657	0.731713	2.99e-16	0.000981374
ENSG00000073578	SDHA	9.89062	0.730249	1.27e-45	0.000296545
ENSG00000178802	MPI	7.72407	0.730203	1.5e-12	0.00806844
ENSG00000160593	AMICA1	5.74536	0.730174	0.000124818	0.0235754
ENSG00000138207	RBP4	12.1201	0.729963	1.62e-275	1.4172e-06
ENSG00000134508	CABLES1	8.47958	0.729816	2.22e-27	0.000149201
ENSG00000155957	TMBIM4	9.15748	0.729633	4.51e-38	0.000300497
ENSG00000119333	WDR34	9.33035	0.728555	2.87e-49	1.3472e-05
ENSG00000071967	CYBRD1	5.20043	0.728224	0.00250145	0.0498295
ENSG00000156017	C9orf41	9.03458	0.727912	1.11e-38	0.000135889
ENSG00000152767	FARP1	10.3497	0.727898	3.36e-92	8.25654e-06
ENSG00000118777	ABCG2	8.09852	0.727175	1.12e-21	0.000126655
ENSG00000185624	P4HB	13.7187	0.727037	2.66e-255	7.27272e-06
ENSG00000112984	KIF20A	9.85807	0.72693	9.32e-66	2.93793e-05
ENSG00000118308	LRMP	8.02612	0.726655	1.01e-19	0.000801383
ENSG00000010704	HFE	5.51237	0.725797	0.000466595	0.0293844
ENSG00000168243	GNG4	7.92001	0.725196	2.55e-11	0.0123078
ENSG00000143382	ADAMTSL4	8.44079	0.725167	2.07e-26	0.000190846
ENSG00000004399	PLXND1	10.2673	0.723713	1.24e-53	0.000182156
ENSG00000100162	CENPM	7.09162	0.723623	6.17e-11	0.0019188
ENSG00000119408	NEK6	9.6098	0.723548	1.56e-55	4.4691e-05
ENSG00000154265	ABCA5	8.0573	0.722671	4.15e-20	0.000590994
ENSG00000157240	FZD1	8.13647	0.72221	9.71e-22	0.000214889
ENSG00000138031	ADCY3	6.23796	0.722119	2.35e-06	0.00885156
ENSG00000187699	C2orf88	7.10575	0.720906	2.02e-11	0.000219815
ENSG00000203759	#N/A	9.44707	0.720738	3.87e-34	0.000638733
ENSG00000099194	SCD	14.579	0.720564	1.3e-129	1.45302e-05
ENSG00000129667	RHBDF2	7.65632	0.720208	3.5e-14	0.00323607
ENSG00000182858	ALG12	9.09417	0.719871	3.05e-23	0.00188825
ENSG00000128242	GAL3ST1	6.09083	0.719817	6.79e-06	0.000164097
ENSG00000127564	PKMYT1	7.67939	0.719172	5.07e-16	0.000577702
ENSG00000103876	FAH	7.93298	0.718587	2.48e-18	0.000825477
ENSG00000169710	FASN	13.6432	0.718147	7.73e-177	8.86203e-06
ENSG00000072071	LPHN1	8.00495	0.717545	1.51e-18	0.0012786
ENSG00000165959	CLMN	6.11567	0.717378	8e-06	0.00393774
ENSG00000069535	MAOB	10.7664	0.717081	4.21e-111	9.16455e-06
ENSG00000160226	C21orf2	6.77821	0.716228	9.51e-09	0.00267774
ENSG00000176658	MYO1D	9.48873	0.715916	2.42e-47	0.000124578
ENSG00000176953	NFATC2IP	8.49881	0.715901	4.18e-27	5.05959e-05
ENSG00000145014	TMEM44	6.05919	0.715622	2.3e-05	0.0219434
ENSG00000169062	UPF3A	8.4579	0.715454	2.83e-25	0.000476037
ENSG00000165730	STOX1	6.45865	0.715429	4.69e-07	0.00796549
ENSG00000163285	GABRG1	7.37759	0.715415	1.11e-12	0.00202015
ENSG00000008513	ST3GAL1	8.1756	0.714685	4.09e-20	0.00152413
ENSG00000179532	DNHD1	6.74387	0.713776	8.41e-09	0.000896095
ENSG00000165138	ANKS6	7.75338	0.712706	5.44e-16	0.000935794
ENSG00000132541	HRSP12	8.29082	0.712578	2.96e-22	0.000782069
ENSG00000162817	C1orf115	10.3175	0.712029	7.56e-75	5.20003e-05
ENSG00000205364	MT1M	7.5311	0.711909	9.11e-11	0.00906803
ENSG00000124574	ABCC10	8.07269	0.711632	2.26e-20	0.000158786
ENSG00000229876	CASC20	4.58606	0.711501	0.0325384	0.0107826
ENSG00000204673	AKT1S1	10.2543	0.711082	5.29e-62	0.000103787
ENSG00000213402	PTPRCAP	4.44827	0.710435	0.0354536	0.0150784
ENSG00000104835	SARS2	8.8219	0.709448	1.91e-21	0.00303624
ENSG00000174371	EXO1	8.81308	0.70944	7.48e-30	0.000523455
ENSG00000012171	SEMA3B	7.00799	0.709427	5.15e-10	0.00276992
ENSG00000131389	SLC6A6	10.5597	0.709422	1.44e-73	6.04998e-05
ENSG00000140525	FANCI	9.98724	0.709315	1.03e-68	2.1391e-05
ENSG00000168078	PBK	9.43558	0.708925	1.08e-33	0.000846034
ENSG00000157193	LRP8	8.0639	0.708167	1.34e-19	0.000498419
ENSG00000213999	MEF2B	6.67519	0.707222	3.62e-08	0.00101472
ENSG00000151229	SLC2A13	8.97074	0.707183	1.07e-36	2.48077e-05
ENSG00000129195	FAM64A	8.39766	0.707023	2.26e-24	0.000301388
ENSG00000155016	CYP2U1	5.41936	0.706989	0.000937181	0.00891086
ENSG00000103227	LMF1	6.61425	0.706589	3.85e-07	0.0144755
ENSG00000141639	MAPK4	6.51105	0.706581	3.83e-07	0.00652553
ENSG00000142102	ATHL1	7.54181	0.706382	1.66e-13	0.00195467
ENSG00000104960	PTOV1	10.6753	0.706071	5.9e-63	0.000168331
ENSG00000226383	AC093375.1	5.15351	0.70589	0.00348451	0.00991815
ENSG00000071539	TRIP13	8.55734	0.705589	1.83e-27	2.82512e-05
ENSG00000134285	FKBP11	9.37607	0.704723	3.7e-44	0.000128796
ENSG00000160298	C21orf58	5.23899	0.704575	0.002587	0.0210802
ENSG00000232295	RP11-154D6.1	5.44751	0.703976	0.000936047	0.0240756
ENSG00000162391	FAM151A	7.62596	0.703092	4.4e-15	0.000109904
ENSG00000157851	DPYSL5	6.40072	0.702845	9.54e-07	0.00150192
ENSG00000136854	STXBP1	9.92304	0.701809	5.14e-58	8.97507e-05
ENSG00000076356	PLXNA2	8.40236	0.701483	1.46e-23	0.00045751
ENSG00000158079	PTPDC1	6.76081	0.70126	1.69e-08	0.00236438
ENSG00000160326	SLC2A6	8.60424	0.700897	2.39e-21	0.0021745
ENSG00000057252	SOAT1	10.2656	0.700807	2.21e-84	3.59897e-06
ENSG00000171824	EXOSC10	9.6287	0.700705	1.76e-53	3.61469e-05
ENSG00000065268	WDR18	9.75079	0.698222	9.57e-48	0.000210468
ENSG00000206561	COLQ	4.43941	0.698188	0.0436728	0.0102286
ENSG00000029639	TFB1M	6.14488	0.698043	1.74e-05	0.0195787
ENSG00000157978	LDLRAP1	7.70739	0.697168	8.61e-16	6.10148e-05
ENSG00000144278	GALNT13	8.55122	0.696746	3.06e-26	0.000130687
ENSG00000135218	CD36	5.04576	0.69663	0.0071414	0.0210198
ENSG00000174705	SH3PXD2B	8.74202	0.696465	1.65e-30	5.13929e-05
ENSG00000107099	DOCK8	8.30268	0.696335	1.2e-22	2.64882e-05
ENSG00000130751	NPAS1	5.76214	0.695831	0.000321819	0.0257964
ENSG00000162344	FGF19	7.27739	0.695479	6.35e-12	0.000214054
ENSG00000160917	CPSF4	8.59213	0.695211	1.06e-26	0.00032184
ENSG00000072682	P4HA2	9.08573	0.695123	1.62e-34	0.000273418
ENSG00000073060	SCARB1	11.4254	0.694363	9.41e-94	4.91835e-05
ENSG00000130997	POLN	6.48073	0.693849	5.85e-07	0.000327218
ENSG00000226887	ERVMER34-1	7.81312	0.693766	1.41e-16	0.000226575
ENSG00000100600	LGMN	9.01278	0.693183	5.6e-36	4.66671e-05
ENSG00000179294	C17orf96	6.26192	0.693022	5.08e-06	0.00201989
ENSG00000100350	FOXRED2	8.93357	0.692868	3.14e-27	0.000820679
ENSG00000057593	F7	7.98639	0.692657	2.18e-13	0.00558684
ENSG00000174498	IGDCC3	9.96315	0.692333	1.22e-45	0.000275789
ENSG00000175970	UNC119B	9.69532	0.692058	2.33e-57	2.43607e-06
ENSG00000134324	LPIN1	9.23347	0.692019	3.6e-36	0.000313664
ENSG00000145050	MANF	9.46514	0.691464	7.01e-47	5.05688e-05
ENSG00000178999	AURKB	9.99061	0.690966	4.19e-64	3.2541e-05
ENSG00000136842	TMOD1	6.28276	0.690937	2.88e-06	0.00112002
ENSG00000169239	CA5B	6.24988	0.690839	7.14e-06	0.00761972
ENSG00000005471	ABCB4	7.01909	0.690621	6.4e-09	0.00789098
ENSG00000143554	SLC27A3	6.09452	0.690127	1.79e-05	0.000339982
ENSG00000136816	TOR1B	9.12342	0.689962	6.37e-39	1.15818e-05
ENSG00000103316	CRYM	4.8469	0.689626	0.0140347	0.0164572
ENSG00000099864	PALM	7.85016	0.68953	1.51e-16	0.000296185
ENSG00000151135	C12orf23	10.3968	0.689464	2.38e-52	0.000254433
ENSG00000148204	CRB2	7.33236	0.68886	4.08e-11	0.00370216
ENSG00000152977	ZIC1	7.5084	0.688189	6.81e-13	0.00106835
ENSG00000126934	MAP2K2	10.4148	0.688158	2.58e-62	9.95118e-05
ENSG00000105357	MYH14	8.34566	0.688072	1.48e-22	0.000220142
ENSG00000167992	VWCE	9.05896	0.687866	1.41e-30	0.000528092
ENSG00000117834	SLC5A9	7.24094	0.68765	4.19e-11	0.00109366
ENSG00000179520	SLC17A8	6.84296	0.687187	1.73e-08	0.00419054
ENSG00000187634	SAMD11	8.29183	0.686349	1.68e-20	0.00102252
ENSG00000197332	ZNF833P	5.31452	0.686325	0.00250584	0.042675
ENSG00000144724	PTPRG	7.3166	0.685707	2.28e-11	0.00230782
ENSG00000130005	GAMT	10.1406	0.685557	1.68e-47	0.000303315
ENSG00000167107	ACSF2	8.96663	0.684664	1.84e-34	1.81874e-05
ENSG00000109084	TMEM97	11.6946	0.684599	9.23e-103	3.42598e-05
ENSG00000169992	NLGN2	7.79574	0.68452	8.77e-16	0.000258907
ENSG00000161920	MED11	6.706	0.684481	1.65e-07	0.00688892
ENSG00000109107	ALDOC	9.00792	0.68433	1.49e-32	0.000320164
ENSG00000116830	TTF2	7.73695	0.684217	1.12e-14	0.00132619
ENSG00000185339	TCN2	6.79908	0.683949	1.9e-08	0.000382984
ENSG00000176720	BOK	8.76163	0.683822	4.98e-30	3.68652e-05
ENSG00000224870	RP4-758J18.2	6.65272	0.683752	1.2e-07	0.000489153
ENSG00000170681	MURC	6.19668	0.683598	1.54e-05	0.0160773
ENSG00000113721	PDGFRB	7.44456	0.683392	4.2e-11	0.00564441
ENSG00000113119	TMCO6	6.43274	0.683283	1.1e-05	0.0268971
ENSG00000090013	BLVRB	8.95108	0.683196	8.76e-34	3.27194e-05
ENSG00000015133	CCDC88C	8.03203	0.68305	8.95e-15	0.00380612
ENSG00000168675	LDLRAD4	8.16612	0.682966	2.48e-19	0.000621499
ENSG00000165914	TTC7B	6.84229	0.68283	1.62e-08	0.00136027
ENSG00000059804	SLC2A3	5.776	0.682518	0.000358477	0.0116902
ENSG00000159069	FBXW5	10.8935	0.682378	3.63e-116	4.61235e-06
ENSG00000165915	SLC39A13	7.7085	0.681771	4.23e-15	6.78052e-05
ENSG00000127415	IDUA	5.37492	0.680858	0.002321	0.010596
ENSG00000165102	HGSNAT	9.62704	0.680206	1.92e-49	5.87102e-05
ENSG00000133943	C14orf159	5.0091	0.680164	0.0130073	0.0486346
ENSG00000225546	RP11-328J2.1	4.85467	0.680112	0.0178581	0.00502657
ENSG00000140297	GCNT3	8.20569	0.679871	8.38e-20	0.000525854
ENSG00000120647	CCDC77	8.20624	0.679388	4.86e-20	0.000355384
ENSG00000182457	#N/A	11.3132	0.679178	2.08e-62	0.000104836
ENSG00000172893	DHCR7	12.6181	0.679016	3.05e-223	5.7139e-06
ENSG00000183077	AFMID	9.04252	0.67892	3.94e-26	0.00123244
ENSG00000135709	KIAA0513	8.52184	0.678917	5.05e-24	0.000351483
ENSG00000196208	GREB1	8.8749	0.678642	1.75e-28	0.000586077
ENSG00000187824	TMEM220	6.88492	0.677781	6.07e-06	0.0290392
ENSG00000117448	AKR1A1	9.3921	0.67738	1.09e-42	7.81705e-05
ENSG00000102897	LYRM1	8.126	0.677272	2.52e-19	1.8539e-05
ENSG00000120327	PCDHB14	6.52656	0.67654	1.23e-06	0.00680064
ENSG00000116237	ICMT	10.867	0.676158	8.16e-52	0.000138129
ENSG00000123191	ATP7B	9.96688	0.675876	4.43e-65	3.50022e-06
ENSG00000160963	COL26A1	8.54635	0.675517	6.65e-25	7.69111e-05
ENSG00000145623	OSMR	9.72183	0.674643	1.05e-44	0.000229158
ENSG00000129354	AP1M2	9.79607	0.674334	6.62e-41	0.000307518
ENSG00000132563	REEP2	5.37454	0.674258	0.00316617	0.0365517
ENSG00000113810	SMC4	11.5189	0.67407	5.74e-96	2.50782e-05
ENSG00000189057	FAM111B	7.40303	0.673918	7.49e-12	0.000915731
ENSG00000167716	WDR81	8.73737	0.673818	1.04e-20	0.00235677
ENSG00000149823	VPS51	9.50052	0.673578	2.02e-41	0.00017857
ENSG00000131473	ACLY	12.4159	0.671794	1.27e-178	7.74758e-06
ENSG00000171766	GATM	8.93242	0.671222	3.99e-32	4.26336e-05
ENSG00000166311	SMPD1	8.39467	0.6712	4.94e-22	0.000253141
ENSG00000081760	AACS	8.19675	0.671028	1.38e-19	0.000244972
ENSG00000122966	CIT	8.9979	0.669864	1.29e-26	0.0010531
ENSG00000166851	PLK1	10.3118	0.669639	2.41e-80	2.16887e-06
ENSG00000184454	NCMAP	4.83162	0.669558	0.0208735	0.00814816
ENSG00000130529	TRPM4	7.50538	0.669113	7.15e-12	0.00306623
ENSG00000198951	NAGA	8.32276	0.668997	6.28e-21	0.000214513
ENSG00000115266	APC2	5.89115	0.668635	0.000202541	0.0146279
ENSG00000225151	GOLGA2P7	7.03234	0.668481	5.37e-09	0.00346855
ENSG00000058668	ATP2B4	9.3602	0.66785	5.31e-35	0.00044723
ENSG00000132478	UNK	8.03268	0.667491	9.65e-18	5.53997e-05
ENSG00000148180	GSN	12.1453	0.667231	6.29e-128	1.44725e-05
ENSG00000166510	CCDC68	9.27961	0.66696	2.44e-33	0.000471032
ENSG00000164220	F2RL2	7.68481	0.666854	3.64e-14	0.00011005
ENSG00000171759	PAH	11.1398	0.666769	2.48e-51	0.000164597
ENSG00000197256	KANK2	9.42877	0.665919	3.31e-44	1.17887e-05
ENSG00000120708	TGFBI	12.9595	0.665492	2.07e-158	1.57593e-05
ENSG00000170458	CD14	5.00455	0.664594	0.014684	0.00783457
ENSG00000100997	ABHD12	10.7966	0.664392	6.12e-96	1.25492e-05
ENSG00000137776	SLTM	10.0861	0.664279	5.77e-59	7.0155e-05
ENSG00000188613	NANOS1	6.80797	0.663811	1.13e-07	0.00455699
ENSG00000136720	HS6ST1	8.93817	0.662792	3.84e-23	0.00126844
ENSG00000168268	NT5DC2	10.8179	0.662429	3.84e-105	5.10057e-06
ENSG00000157570	TSPAN18	8.61183	0.661906	9.38e-25	0.000281922
ENSG00000151632	AKR1C2	9.37086	0.66172	2.19e-28	0.000956859
ENSG00000135414	GDF11	9.66687	0.66148	2.43e-43	0.000184187
ENSG00000178605	GTPBP6	8.76979	0.661425	4.06e-24	0.00111536
ENSG00000171720	HDAC3	8.56917	0.660847	2.24e-24	0.000170364
ENSG00000070366	SMG6	9.12144	0.660737	1.63e-29	0.00054981
ENSG00000133138	TBC1D8B	8.10312	0.660588	5.54e-18	0.000135507
ENSG00000214435	AS3MT	8.07853	0.659527	1.45e-17	0.000245639
ENSG00000106012	IQCE	8.18969	0.659086	1.05e-18	0.000432637
ENSG00000110887	DAO	4.71541	0.658484	0.0358215	0.00305609
ENSG00000082146	STRADB	9.19755	0.658243	4.43e-31	0.000578699
ENSG00000236333	TRHDE-AS1	4.74552	0.658224	0.0399928	0.0232851
ENSG00000173406	DAB1	7.61241	0.658132	7.53e-13	0.000789487
ENSG00000109805	NCAPG	10.9888	0.657741	1.04e-111	6.30777e-06
ENSG00000162105	SHANK2	10.3384	0.657545	1.42e-77	4.85807e-06
ENSG00000125503	PPP1R12C	9.81519	0.657031	4.71e-52	4.85678e-05
ENSG00000101417	PXMP4	8.575	0.656494	3.03e-23	0.000516898
ENSG00000154229	PRKCA	9.91114	0.65629	3.04e-51	0.000107094
ENSG00000115255	REEP6	9.50307	0.655536	4.72e-44	2.86801e-05
ENSG00000212747	FAM127C	7.68758	0.655521	7.12e-14	8.5009e-06
ENSG00000112118	MCM3	11.1771	0.65539	9.15e-125	5.53447e-06
ENSG00000161513	FDXR	6.60866	0.654983	1.55e-06	0.0109412
ENSG00000140650	PMM2	8.91463	0.654904	6.6e-30	9.00524e-05
ENSG00000132286	TIMM10B	8.32382	0.654736	6.65e-18	0.00225292
ENSG00000147853	AK3	9.76768	0.654513	2.33e-50	4.56275e-05
ENSG00000126790	L3HYPDH	6.02449	0.6541	0.000119012	0.006799
ENSG00000103707	MTFMT	7.4766	0.653826	4.61e-11	0.00345828
ENSG00000011347	SYT7	8.39494	0.653481	2.11e-18	0.00194536
ENSG00000160695	VPS11	8.41241	0.653198	8.59e-21	0.000463793
ENSG00000099219	ERMP1	9.32578	0.652547	1.64e-36	0.000175579
ENSG00000084674	APOB	15.2804	0.652158	4.86e-51	0.000175316
ENSG00000181408	UTS2R	8.28182	0.652088	7.7e-19	0.000928963
ENSG00000064225	ST3GAL6	8.79293	0.652044	2.82e-27	0.000157336
ENSG00000100116	GCAT	8.1659	0.651963	2.1e-18	3.0406e-05
ENSG00000086289	EPDR1	7.58311	0.651651	2.75e-10	0.00890552
ENSG00000184154	LRTOMT	5.56315	0.650614	0.00220189	0.039224
ENSG00000115841	RMDN2	5.51842	0.65053	0.00187641	0.014493
ENSG00000184445	KNTC1	8.90506	0.650198	2.12e-21	0.00199681
ENSG00000111247	RAD51AP1	8.89876	0.649735	5.02e-30	1.0453e-06
ENSG00000103356	EARS2	8.21178	0.649651	5.78e-16	0.00317974
ENSG00000109674	NEIL3	6.99961	0.649615	1.37e-08	0.00146899
ENSG00000144935	TRPC1	7.2536	0.64958	4.51e-10	0.00085335
ENSG00000225470	JPX	7.49193	0.649139	4.71e-11	0.00375957
ENSG00000173085	COQ2	6.31051	0.64829	1.82e-05	0.00888816
ENSG00000171227	TMEM37	9.76221	0.648128	1.57e-49	4.10935e-05
ENSG00000010319	SEMA3G	5.77956	0.648075	0.000575493	0.0420577
ENSG00000169116	PARM1	7.25585	0.647994	5e-10	0.0011338
ENSG00000111058	ACSS3	9.13876	0.647324	3.94e-28	0.000813545
ENSG00000198689	SLC9A6	7.91498	0.647224	7.82e-15	0.00125113
ENSG00000187123	LYPD6	7.38341	0.64718	3.15e-10	0.00440025
ENSG00000111846	GCNT2	9.00184	0.646628	1.65e-27	0.000650261
ENSG00000141753	IGFBP4	8.47756	0.646162	3.21e-20	0.00105555
ENSG00000090975	PITPNM2	7.67424	0.64549	4.34e-13	0.000421826
ENSG00000109762	SNX25	7.03463	0.645354	1.05e-08	0.00115429
ENSG00000127720	METTL25	5.60553	0.645354	0.00155221	0.0259146
ENSG00000178917	ZNF852	8.06384	0.645263	1.53e-16	0.000488321
ENSG00000183688	FAM101B	7.81489	0.644649	2.94e-14	0.000427234
ENSG00000177076	ACER2	4.66665	0.644567	0.0494372	0.0469747
ENSG00000160957	RECQL4	9.07984	0.643882	8.22e-33	2.06802e-05
ENSG00000106415	GLCCI1	8.73527	0.643597	1.42e-25	0.000205225
ENSG00000161914	ZNF653	5.99196	0.643383	0.00036206	0.0377133
ENSG00000197594	ENPP1	10.7843	0.643233	2.1e-93	1.02941e-05
ENSG00000180535	BHLHA15	6.08381	0.642924	0.000132796	0.0271197
ENSG00000146416	AIG1	9.84816	0.642802	1.01e-36	0.000383211
ENSG00000112297	AIM1	8.88837	0.642698	1.63e-20	0.00197473
ENSG00000163686	ABHD6	6.72814	0.642281	4.2e-07	0.000570761
ENSG00000101194	SLC17A9	10.1656	0.642138	4.64e-48	0.000151272
ENSG00000167202	TBC1D2B	8.95038	0.641967	8.42e-28	0.000356209
ENSG00000115825	PRKD3	8.98239	0.641919	3.19e-30	5.91782e-05
ENSG00000165197	FIGF	4.85029	0.641496	0.0346805	0.0365678
ENSG00000111700	SLCO1B3	7.58473	0.640975	1.43e-10	0.00616178
ENSG00000163704	PRRT3	5.43195	0.640907	0.0034918	0.00457124
ENSG00000146966	DENND2A	7.41693	0.640383	8.53e-11	0.000900466
ENSG00000175183	CSRP2	9.71505	0.64029	5.11e-49	1.14489e-05
ENSG00000119979	FAM45A	7.3842	0.640288	6.23e-11	4.9199e-05
ENSG00000147155	EBP	12.0762	0.64019	5.52e-92	2.68314e-05
ENSG00000110042	DTX4	9.22185	0.640044	2.05e-35	2.2819e-05
ENSG00000165929	TC2N	8.00524	0.639564	1.83e-15	0.000923624
ENSG00000035115	SH3YL1	4.93688	0.6389	0.0233375	0.0243199
ENSG00000154864	PIEZO2	6.50257	0.638388	5.75e-06	0.00631151
ENSG00000137880	GCHFR	8.34371	0.637814	8.34e-18	0.0016302
ENSG00000151834	GABRA2	7.28577	0.637674	3.11e-07	0.021073
ENSG00000106078	COBL	8.32221	0.637302	2.7e-11	0.00906319
ENSG00000147536	GINS4	9.34247	0.636779	1.51e-34	0.000249827
ENSG00000222011	FAM185A	5.1895	0.636346	0.00929289	0.00500422
ENSG00000151498	ACAD8	7.65222	0.636224	1.86e-10	0.00676086
ENSG00000164211	STARD4	9.12211	0.636217	2.51e-33	2.48316e-06
ENSG00000136492	BRIP1	8.57898	0.635747	8.99e-23	0.000175332
ENSG00000011426	ANLN	11.137	0.635606	2.4e-93	2.70515e-05
ENSG00000198732	SMOC1	7.12514	0.635594	2.43e-08	0.00864685
ENSG00000175567	UCP2	9.59323	0.635558	1.89e-31	0.000638405
ENSG00000079385	CEACAM1	9.52847	0.635363	6.88e-35	0.000413815
ENSG00000157045	NTAN1	7.74716	0.635319	2.74e-13	0.000802244
ENSG00000049089	COL9A2	8.81884	0.635081	8.99e-23	0.00112316
ENSG00000147955	SIGMAR1	9.4338	0.635015	9.1e-35	0.00032852
ENSG00000006118	TMEM132A	10.5819	0.634986	3.56e-64	7.56913e-05
ENSG00000075303	SLC25A40	7.10021	0.634906	9.48e-09	0.00132092
ENSG00000160867	FGFR4	12.0972	0.634143	8.34e-161	9.37639e-06
ENSG00000072958	AP1M1	10.2343	0.633817	1.17e-24	0.00105458
ENSG00000138182	KIF20B	9.12263	0.633505	1.17e-30	0.000226796
ENSG00000187288	CIDEC	5.69033	0.632812	0.00159496	0.0265628
ENSG00000005206	SPPL2B	8.24031	0.632397	6.19e-18	0.000187439
ENSG00000075461	CACNG4	5.87108	0.63208	0.000609824	0.0154118
ENSG00000104267	CA2	8.5769	0.630933	1.46e-22	9.26015e-05
ENSG00000180769	WDFY3-AS2	5.42574	0.630575	0.00435183	0.011775
ENSG00000006756	ARSD	8.20844	0.630048	1.2e-15	0.00276688
ENSG00000106771	TMEM245	11.6162	0.629944	1.33e-49	0.000179478
ENSG00000138744	NAAA	7.39046	0.629642	4.4e-10	0.00218975
ENSG00000176171	BNIP3	9.99369	0.629457	4.42e-49	0.000110006
ENSG00000112667	DNPH1	7.23585	0.629328	4.89e-09	0.0039079
ENSG00000106327	TFR2	7.67097	0.628917	1.21e-10	0.0062472
ENSG00000167700	MFSD3	7.2096	0.628913	5.44e-08	0.011732
ENSG00000100075	SLC25A1	10.9357	0.628745	1.35e-102	4.58462e-06
ENSG00000219481	NBPF1	9.28441	0.628565	1.44e-31	0.000337708
ENSG00000004478	FKBP4	11.3411	0.627776	8.59e-87	3.28353e-05
ENSG00000225439	BOLA3-AS1	5.56896	0.627717	0.00263199	0.00120283
ENSG00000172270	BSG	12.6835	0.627562	1.29e-198	6.7951e-06
ENSG00000168434	COG7	7.292	0.626922	1.89e-08	0.0105747
ENSG00000227051	C14orf132	6.25309	0.625804	5.1e-05	0.00378038
ENSG00000106080	FKBP14	7.60042	0.625764	4.58e-12	3.13665e-05
ENSG00000205808	PPAPDC2	6.79825	0.625602	3.34e-06	0.0225861
ENSG00000168393	DTYMK	9.31324	0.625596	2.76e-33	0.000209025
ENSG00000135245	HILPDA	6.33307	0.625432	2.73e-05	0.00468376
ENSG00000138869	#N/A	8.54582	0.625101	5.63e-17	0.00322115
ENSG00000187024	PTRH1	5.49648	0.624963	0.00372113	0.00144402
ENSG00000167775	CD320	9.37374	0.624502	8.49e-33	0.000337145
ENSG00000137266	SLC22A23	9.89431	0.623828	7.14e-48	7.33272e-05
ENSG00000170266	GLB1	10.7801	0.623815	4.07e-92	5.10478e-06
ENSG00000105613	MAST1	5.65572	0.623238	0.00168316	0.00076493
ENSG00000196405	EVL	7.97104	0.62274	2.12e-13	0.00291602
ENSG00000121900	TMEM54	7.16302	0.622327	1.75e-08	0.00402972
ENSG00000068028	RASSF1	8.06884	0.622135	8.9e-16	0.000208004
ENSG00000006042	TMEM98	9.45052	0.621853	1.72e-39	4.21202e-06
ENSG00000153395	LPCAT1	8.25793	0.621533	3.72e-15	0.00356046
ENSG00000146233	CYP39A1	6.89947	0.621416	2.03e-07	0.00390611
ENSG00000174827	PDZK1	8.08418	0.621279	2.45e-13	0.00445596
ENSG00000148377	IDI2	6.20957	0.621155	9.31e-05	0.00685244
ENSG00000121690	DEPDC7	5.94442	0.620887	0.000531658	0.00408536
ENSG00000156239	N6AMT1	5.75684	0.620718	0.00149101	0.00126709
ENSG00000132646	PCNA	11.02	0.620615	3.98e-110	1.3139e-06
ENSG00000170545	SMAGP	7.47999	0.620548	1.11e-09	0.0060931
ENSG00000164032	H2AFZ	11.555	0.620544	7.3e-101	2.49917e-05
ENSG00000124783	SSR1	10.9589	0.620544	1.71e-51	0.000223052
ENSG00000058453	CROCC	6.58673	0.620247	7.74e-06	0.00962494
ENSG00000186951	PPARA	8.29478	0.620055	3.47e-17	0.00104459
ENSG00000072840	EVC	6.37506	0.619179	5.42e-05	0.0203231
ENSG00000163507	KIAA1524	9.64957	0.618734	8.24e-33	0.000453946
ENSG00000123119	NECAB1	7.14606	0.618549	9.85e-09	0.000802741
ENSG00000114841	DNAH1	5.37029	0.618416	0.0085344	0.0400907
ENSG00000168476	REEP4	9.506	0.618222	5.15e-26	0.0011912
ENSG00000075275	CELSR1	8.92215	0.6173	2.61e-25	0.00048986
ENSG00000122642	FKBP9	9.22709	0.616805	2.58e-25	0.00114398
ENSG00000111110	PPM1H	9.35988	0.616267	5.91e-32	0.000349152
ENSG00000140093	SERPINA10	6.69472	0.616244	2.19e-06	0.00237221
ENSG00000136213	CHST12	7.57327	0.616017	1.14e-10	0.00328001
ENSG00000169679	BUB1	10.2328	0.615678	1.48e-52	0.00010912
ENSG00000093009	CDC45	8.09899	0.615676	5.04e-15	0.00122489
ENSG00000176783	RUFY1	8.44285	0.614573	6.17e-18	0.00141236
ENSG00000112964	GHR	7.61987	0.614379	1.68e-10	0.00473245
ENSG00000224420	ADM5	5.14004	0.614379	0.01803	0.00268344
ENSG00000151725	CENPU	7.60372	0.61432	7.06e-11	0.00339751
ENSG00000069849	ATP1B3	10.9546	0.614217	1.44e-59	0.000124206
ENSG00000186889	TMEM17	5.68357	0.614179	0.00232713	0.032357
ENSG00000058262	SEC61A1	12.5579	0.613285	1.13e-174	4.53914e-06
ENSG00000039319	ZFYVE16	10.0054	0.612667	2.07e-47	0.000100429
ENSG00000170312	CDK1	10.4461	0.612559	1.45e-49	0.000146056
ENSG00000115425	PECR	7.84389	0.612376	2.54e-13	0.000131034
ENSG00000156521	TYSND1	5.94066	0.612369	0.000688327	0.0123529
ENSG00000133302	ANKRD32	7.13101	0.612328	3.2e-08	0.00258041
ENSG00000198417	MT1F	8.64085	0.612311	4.48e-16	0.00318032
ENSG00000112293	GPLD1	6.88938	0.612221	5.17e-07	0.00572483
ENSG00000165480	SKA3	8.20364	0.612197	6.94e-16	0.00121756
ENSG00000099622	CIRBP	8.79314	0.612119	1.99e-21	0.00130732
ENSG00000141485	SLC13A5	8.4214	0.612098	1e-17	0.00140907
ENSG00000236613	#N/A	5.50097	0.611995	0.00545798	0.0494087
ENSG00000080493	SLC4A4	7.89367	0.611575	1.13e-13	8.30797e-05
ENSG00000008323	PLEKHG6	8.40074	0.611465	7.54e-19	7.51908e-05
ENSG00000105397	TYK2	10.2162	0.61062	3.85e-49	0.000126371
ENSG00000140451	PIF1	6.51732	0.610403	1.14e-05	0.00214169
ENSG00000105662	CRTC1	8.03025	0.610093	5.4e-15	4.03195e-05
ENSG00000183486	MX2	9.80037	0.609416	1.51e-44	6.31175e-05
ENSG00000178409	BEND3	7.80448	0.609309	3.42e-10	0.00879564
ENSG00000117450	PRDX1	12.8169	0.609292	1.55e-164	8.95039e-06
ENSG00000104549	SQLE	10.9882	0.608447	1.08e-47	0.000177124
ENSG00000167080	B4GALNT2	7.62116	0.608389	3.92e-11	0.00152687
ENSG00000155368	DBI	12.1293	0.608385	2.05e-70	7.50752e-05
ENSG00000185275	CD24P4	13.9945	0.60836	1.39e-178	5.80491e-06
ENSG00000149554	CHEK1	8.60629	0.608269	4.44e-21	0.000248672
ENSG00000101639	CEP192	9.80382	0.608254	2.2e-43	8.00219e-05
ENSG00000180354	MTURN	7.11523	0.608084	1.41e-06	0.0228529
ENSG00000133636	NTS	7.7828	0.607059	1.77e-10	0.00658071
ENSG00000170430	MGMT	6.66023	0.606657	4.62e-06	0.00328468
ENSG00000136111	TBC1D4	9.16867	0.606583	1.82e-30	6.08666e-05
ENSG00000198901	PRC1	11.0268	0.606358	4.93e-107	7.26221e-07
ENSG00000120341	SEC16B	7.26574	0.606061	5.27e-09	0.00143393
ENSG00000100726	TELO2	8.40481	0.605997	8.78e-17	0.00203705
ENSG00000107731	UNC5B	9.05982	0.605711	2.85e-28	7.47886e-05
ENSG00000177380	PPFIA3	7.40947	0.605171	9.63e-10	0.00179343
ENSG00000048471	SNX29	7.05862	0.605154	9.09e-08	0.00171054
ENSG00000203485	INF2	9.44467	0.605021	1.64e-31	0.000419957
ENSG00000131470	PSMC3IP	5.89409	0.604289	0.000891686	0.00483805
ENSG00000174989	FBXW8	8.44339	0.604063	9.31e-18	0.00115681
ENSG00000013288	MAN2B2	10.1367	0.603581	4.78e-54	3.59238e-05
ENSG00000173214	KIAA1919	8.10055	0.603385	1.24e-14	0.00112326
ENSG00000168502	SOGA2	7.28411	0.602472	5.27e-09	0.00051659
ENSG00000085382	HACE1	7.90176	0.602385	1.34e-12	0.00206593
ENSG00000119969	HELLS	9.44856	0.602326	2.54e-35	7.52597e-05
ENSG00000198858	R3HDM4	9.35408	0.601904	8.1e-27	0.0008686
ENSG00000185697	MYBL1	7.61982	0.601898	1.65e-10	0.00357516
ENSG00000169660	HEXDC	7.34515	0.601867	1.95e-08	0.008346
ENSG00000006015	C19orf60	8.73954	0.601823	2.15e-21	0.000703392
ENSG00000132670	PTPRA	10.0894	0.601413	9.02e-56	4.46027e-06
ENSG00000181513	ACBD4	6.46021	0.601323	3.37e-05	0.0121425
ENSG00000180398	MCFD2	10.7357	0.60131	3.27e-46	0.000189854
ENSG00000164087	POC1A	7.99037	0.601157	9.16e-14	0.000832663
ENSG00000117461	PIK3R3	8.97769	0.601128	2.47e-23	0.000845914
ENSG00000095203	EPB41L4B	9.79615	0.601009	1.68e-35	0.000322543
ENSG00000178950	GAK	10.6991	0.600702	2.31e-39	0.00050729
ENSG00000231259	AC125232.1	5.49118	0.600674	0.00540089	0.00174003
ENSG00000139880	CDH24	8.12788	0.600606	4.62e-14	0.00236803
ENSG00000106348	IMPDH1	9.61653	0.600409	5.75e-40	3.03041e-05
ENSG00000143891	GALM	8.30442	0.60035	3.4e-16	0.00140627
ENSG00000137563	GGH	10.3143	0.600205	6.59e-51	9.62466e-05
ENSG00000181035	SLC25A42	8.91273	0.600165	5.4e-25	0.00016418
ENSG00000204410	MSH5	5.40074	-0.600035	0.00923178	0.0490918
ENSG00000148481	FAM188A	8.02098	-0.60043	2.18e-14	0.000223307
ENSG00000121653	MAPK8IP1	6.94244	-0.601614	2.46e-07	0.00110376
ENSG00000155100	OTUD6B	7.09112	-0.602198	7.03e-08	0.00383417
ENSG00000147789	ZNF7	6.95462	-0.602708	2.03e-07	0.000338859
ENSG00000121060	TRIM25	8.98813	-0.602808	1.39e-21	0.00134514
ENSG00000157306	RP11-66N24.4	6.36324	-0.602851	5.41e-05	0.0102533
ENSG00000065970	FOXJ2	7.77637	-0.603402	7.66e-12	0.00280776
ENSG00000063587	ZNF275	7.59392	-0.603453	8.63e-11	0.00136169
ENSG00000151065	DCP1B	7.17389	-0.603888	1.34e-08	0.0005579
ENSG00000003147	ICA1	6.74696	-0.603908	1.82e-06	0.000529655
ENSG00000072201	LNX1	7.67864	-0.603966	2.31e-11	0.00118523
ENSG00000116285	ERRFI1	11.3135	-0.60399	1.18e-97	1.5682e-05
ENSG00000197818	SLC9A8	7.75916	-0.604208	3.34e-12	0.00051582
ENSG00000099377	HSD3B7	6.70057	-0.605073	3.57e-06	0.00561935
ENSG00000116604	MEF2D	9.47926	-0.607791	1.19e-34	0.000193932
ENSG00000163735	CXCL5	6.33801	-0.60782	5.24e-05	0.0170083
ENSG00000196876	SCN8A	6.01216	-0.60845	0.000431001	0.0287383
ENSG00000205810	KLRC3	4.94307	-0.609545	0.0284865	0.0434953
ENSG00000022976	ZNF839	5.96634	-0.609671	0.000451112	0.00264836
ENSG00000183665	TRMT12	6.43804	-0.609753	2.73e-05	0.00797624
ENSG00000198794	SCAMP5	7.80937	-0.610398	5.54e-11	0.00747937
ENSG00000123609	NMI	6.40499	-0.61088	1.9e-05	0.000134342
ENSG00000198315	ZKSCAN8	8.26731	-0.612194	8.38e-17	0.000795429
ENSG00000124279	FASTKD3	6.54935	-0.613059	9.65e-06	0.00817694
ENSG00000015153	YAF2	8.54582	-0.614449	4.11e-21	1.1822e-05
ENSG00000127666	TICAM1	7.98221	-0.615991	1.33e-14	0.000409441
ENSG00000167566	NCKAP5L	8.93799	-0.616025	1.04e-26	0.000193824
ENSG00000157613	CREB3L1	6.84011	-0.617022	4.65e-07	0.00372329
ENSG00000108296	CWC25	7.66685	-0.617085	1.19e-11	0.00175257
ENSG00000154957	ZNF18	5.76548	-0.617503	0.00128497	0.0100935
ENSG00000132623	ANKEF1	7.58267	-0.617678	9.65e-12	1.1644e-06
ENSG00000162852	CNST	8.90033	-0.618286	1.09e-25	0.000323537
ENSG00000154114	TBCEL	7.89438	-0.618368	5.06e-13	0.00299708
ENSG00000224660	SH3BP5-AS1	5.86694	-0.620164	0.000845999	0.0387963
ENSG00000181541	MAB21L2	7.75185	-0.621019	1.03e-12	0.000898276
ENSG00000213516	RBMXL1	7.67913	-0.621738	4.39e-12	0.00132277
ENSG00000204227	RING1	8.16832	-0.622271	3.25e-15	0.00323603
ENSG00000179085	DPM3	6.29357	-0.622459	3.58e-05	0.00051184
ENSG00000163482	STK36	7.05291	-0.623788	9.32e-08	0.00921424
ENSG00000115828	QPCT	7.4349	-0.624114	8.24e-11	0.000145444
ENSG00000137331	IER3	7.74743	-0.624679	2.74e-12	0.00227065
ENSG00000154654	NCAM2	5.7924	-0.624881	0.00118322	0.03179
ENSG00000146112	PPP1R18	8.78389	-0.625328	4.99e-24	0.000621124
ENSG00000132510	KDM6B	10.3111	-0.62537	2.45e-45	0.000319565
ENSG00000185818	NAT8L	7.12224	-0.625578	1e-08	0.00202331
ENSG00000168781	PPIP5K1	7.3856	-0.626873	1.95e-09	0.0061629
ENSG00000100109	TFIP11	8.73649	-0.627444	6.62e-20	0.00243237
ENSG00000163376	KBTBD8	5.537	-0.627517	0.00356031	0.0113672
ENSG00000183444	OR7E38P	6.68695	-0.627609	1.29e-06	0.00565753
ENSG00000148339	SLC25A25	9.12444	-0.627633	8.7e-29	0.0004611
ENSG00000179455	MKRN3	5.57112	-0.628129	0.00313383	0.0466018
ENSG00000117139	KDM5B	9.69395	-0.629169	5.42e-32	0.000587809
ENSG00000171970	ZNF57	6.13889	-0.63033	0.000190445	0.0300657
ENSG00000182319	SGK223	8.80672	-0.630437	6.63e-26	0.000160557
ENSG00000172059	KLF11	7.39537	-0.63078	5.19e-10	0.0042474
ENSG00000119650	IFT43	5.75796	-0.631641	0.000916625	0.045658
ENSG00000184313	MROH7	8.16045	-0.632064	2.85e-17	0.000251853
ENSG00000067082	KLF6	8.03532	-0.632554	5.79e-16	0.000263268
ENSG00000174529	TMEM81	5.16876	-0.632769	0.0101037	0.000444464
ENSG00000035681	NSMAF	7.5845	-0.633213	1.1e-11	0.00199091
ENSG00000167377	ZNF23	7.10586	-0.633688	5.6e-09	8.14756e-05
ENSG00000163312	HELQ	6.57761	-0.633884	4e-06	0.00999968
ENSG00000109618	SEPSECS	9.43801	-0.634133	7.77e-36	0.00027898
ENSG00000090263	MRPS33	8.36446	-0.634146	1.06e-13	0.00702822
ENSG00000169249	ZRSR2	7.23293	-0.634172	1.4e-09	0.000875095
ENSG00000136383	ALPK3	7.95092	-0.634466	1.58e-14	0.00119116
ENSG00000065911	MTHFD2	9.56076	-0.634977	1.46e-43	2.25692e-05
ENSG00000204977	TRIM13	7.14576	-0.635698	4.27e-09	0.00217472
ENSG00000177873	ZNF619	5.96543	-0.637609	0.000246782	0.00550273
ENSG00000122085	MTERFD2	8.28446	-0.638235	7.62e-19	0.000224611
ENSG00000164609	SLU7	9.77736	-0.638693	9.98e-51	1.38094e-05
ENSG00000181852	RNF41	9.16333	-0.638794	9.04e-34	5.69657e-05
ENSG00000169188	APEX2	8.20463	-0.639406	2.35e-18	1.53216e-05
ENSG00000182805	#N/A	8.32895	-0.639463	1.48e-19	8.43735e-05
ENSG00000124209	RAB22A	8.89084	-0.639615	8.46e-29	3.66644e-05
ENSG00000174093	RP11-1407O15.2	5.56256	-0.640245	0.00211931	0.0109687
ENSG00000165630	PRPF18	8.20886	-0.640365	7.42e-18	0.000490749
ENSG00000037241	RPL26L1	8.20865	-0.641083	7.66e-18	0.000612489
ENSG00000174791	RIN1	7.02627	-0.641957	1.79e-08	0.00226799
ENSG00000204267	TAP2	6.5501	-0.642574	2.11e-06	0.00184287
ENSG00000108821	COL1A1	7.43916	-0.642603	8.41e-11	0.00274127
ENSG00000197714	ZNF460	5.84237	-0.642626	0.000499882	0.017836
ENSG00000205981	DNAJC19	7.43116	-0.643052	4.61e-11	0.00162748
ENSG00000183386	FHL3	7.19465	-0.643977	1.03e-09	0.00100925
ENSG00000172954	LCLAT1	8.02746	-0.644138	4.04e-11	0.0081088
ENSG00000065989	PDE4A	7.09063	-0.644205	5.74e-09	0.00149961
ENSG00000178385	PLEKHM3	8.37531	-0.645155	3.6e-20	0.000510989
ENSG00000167920	TMEM99	5.77558	-0.645276	0.000610141	0.00980589
ENSG00000136270	TBRG4	9.19285	-0.645365	1.13e-35	1.88361e-05
ENSG00000177054	ZDHHC13	7.15332	-0.646963	7.02e-09	0.00685219
ENSG00000109819	PPARGC1A	7.17616	-0.648035	1.37e-09	0.00220938
ENSG00000163131	CTSS	6.19567	-0.648409	6.51e-05	0.023233
ENSG00000176896	TCEANC	4.59379	-0.648947	0.0486029	0.00775339
ENSG00000172775	FAM192A	8.83146	-0.649382	8.51e-22	0.00179315
ENSG00000119888	EPCAM	8.30044	-0.649608	5.89e-20	2.4022e-05
ENSG00000117597	DIEXF	7.49983	-0.649914	9.47e-08	0.0217105
ENSG00000134758	RNF138	6.90912	-0.650127	3.14e-07	0.0165273
ENSG00000164023	SGMS2	6.08313	-0.650151	6.2e-05	0.00334717
ENSG00000036672	USP2	7.10681	-0.651694	6.94e-09	0.00505744
ENSG00000083635	NUFIP1	7.56302	-0.651802	1.62e-12	0.000517408
ENSG00000188493	C19orf54	5.64574	-0.652334	0.00136886	0.0405609
ENSG00000237651	C2orf74	6.03147	-0.652428	0.000117612	0.0083664
ENSG00000177410	ZFAS1	8.96195	-0.652758	1.56e-29	0.000241351
ENSG00000130544	ZNF557	7.04039	-0.654842	1.6e-08	0.00592013
ENSG00000181135	ZNF707	6.38286	-0.656266	7.21e-06	0.00934879
ENSG00000161835	GRASP	4.75177	-0.656551	0.0314013	0.0263784
ENSG00000069667	RORA	5.97519	-0.657157	0.000149261	0.00882521
ENSG00000092978	GPATCH2	7.7016	-0.657617	7.24e-13	0.00262151
ENSG00000188687	SLC4A5	6.72506	-0.658001	1.93e-07	0.000907994
ENSG00000101888	NXT2	7.57329	-0.658017	2.21e-12	0.00209916
ENSG00000114529	C3orf52	7.26819	-0.658627	1.55e-09	0.00632673
ENSG00000161249	DMKN	7.38541	-0.658861	5.28e-11	0.00270445
ENSG00000173846	PLK3	6.88569	-0.660564	5.43e-08	0.00605933
ENSG00000115641	FHL2	7.67109	-0.661304	3.77e-13	0.0019704
ENSG00000196378	ZNF34	4.95727	-0.662569	0.0153849	0.00582953
ENSG00000182022	CHST15	7.31356	-0.663292	9.07e-10	0.00786182
ENSG00000203668	CHML	10.9492	-0.665775	1.92e-80	5.96578e-05
ENSG00000138134	STAMBPL1	5.93839	-0.6667	0.000124729	0.0108565
ENSG00000198393	ZNF26	5.87014	-0.666907	0.000168495	0.00323852
ENSG00000082512	TRAF5	5.69087	-0.667146	0.000447825	0.00395586
ENSG00000188002	RP11-43F13.1	4.81437	-0.667568	0.0243642	0.01211
ENSG00000196756	SNHG17	7.29186	-0.668192	3.5e-11	0.000153216
ENSG00000163798	SLC4A1AP	8.80346	-0.668239	1.98e-29	5.34296e-05
ENSG00000141933	TPGS1	6.58971	-0.668979	4.27e-07	0.00345404
ENSG00000148925	BTBD10	8.57197	-0.669871	4.62e-25	0.000111477
ENSG00000197461	PDGFA	4.8416	-0.670241	0.0209081	0.00913814
ENSG00000168386	FILIP1L	9.04362	-0.67045	2.26e-34	6.82342e-05
ENSG00000204390	HSPA1L	4.78318	-0.673107	0.0222365	0.0252834
ENSG00000228175	GEMIN8P4	4.80715	-0.673175	0.0191878	0.0262494
ENSG00000067369	TP53BP1	9.7212	-0.673179	3.38e-50	9.28043e-05
ENSG00000114796	KLHL24	9.12322	-0.673818	3.12e-35	0.000170064
ENSG00000170185	USP38	9.34943	-0.673965	1.82e-30	0.000889285
ENSG00000205809	KLRC2	6.04495	-0.674019	4.59e-05	0.00130452
ENSG00000232859	LYRM9	4.65551	-0.676091	0.0294243	0.00986772
ENSG00000182810	DDX28	6.88424	-0.67662	1.88e-07	0.0199223
ENSG00000113407	TARS	10.7264	-0.676948	2.42e-105	3.72971e-06
ENSG00000013364	MVP	7.94824	-0.678755	2.7e-16	0.00149131
ENSG00000184939	ZFP90	6.76773	-0.679449	2.61e-07	0.0149632
ENSG00000120251	GRIA2	5.2376	-0.679653	0.00366282	0.00661562
ENSG00000167601	AXL	6.51473	-0.679689	5.81e-07	0.000681125
ENSG00000215114	UBXN2B	8.385	-0.680459	7.87e-23	0.000129845
ENSG00000204859	ZBTB48	7.15346	-0.680578	6.19e-10	0.00363016
ENSG00000171649	ZIK1	5.23815	-0.680745	0.00450784	0.00790925
ENSG00000151012	SLC7A11	9.12392	-0.682146	4.59e-36	0.000203274
ENSG00000119737	GPR75	6.03358	-0.682252	3.3e-05	0.00076132
ENSG00000155729	KCTD18	6.10742	-0.682397	9.27e-05	0.0310443
ENSG00000130513	GDF15	8.93712	-0.683367	3.81e-27	0.000881294
ENSG00000140105	WARS	9.41993	-0.683612	5.14e-46	2.25214e-05
ENSG00000213965	NUDT19	6.40916	-0.683897	1.52e-06	0.00268627
ENSG00000143322	ABL2	8.61327	-0.68412	1.77e-25	0.000512943
ENSG00000204946	ZNF783	5.94852	-0.684712	7.8e-05	0.00640593
ENSG00000186812	ZNF397	6.40669	-0.685611	1.81e-06	0.00641606
ENSG00000024422	EHD2	5.73767	-0.68583	0.000280358	0.0193019
ENSG00000184903	IMMP2L	5.1685	-0.686582	0.0044512	0.0254778
ENSG00000078142	PIK3C3	8.35659	-0.687642	1.06e-22	0.000276912
ENSG00000008441	NFIX	5.49037	-0.688436	0.00102027	0.0200566
ENSG00000049769	PPP1R3F	6.25846	-0.688927	2.36e-05	0.0327321
ENSG00000175984	DENND2C	4.68367	-0.69091	0.0250632	0.00293124
ENSG00000105290	APLP1	5.28643	-0.691037	0.00279999	0.0010395
ENSG00000105656	ELL	8.48503	-0.692468	7.64e-24	0.000679225
ENSG00000123106	CCDC91	7.76502	-0.693416	6.18e-16	0.000315511
ENSG00000188343	FAM92A1	5.9287	-0.694531	7.06e-05	0.00557686
ENSG00000186715	MST1L	5.5903	-0.698544	0.000859934	0.0494439
ENSG00000161647	MPP3	4.95061	-0.699219	0.00952802	0.0232665
ENSG00000026950	BTN3A1	5.56868	-0.69983	0.000651256	0.021798
ENSG00000100151	PICK1	7.0243	-0.699908	2.3e-09	0.00708096
ENSG00000156265	MAP3K7CL	4.86011	-0.699953	0.0140365	0.0168264
ENSG00000164402	SEPT8	7.76969	-0.700828	3.67e-16	0.000595462
ENSG00000124356	STAMBP	8.87431	-0.701996	3.38e-33	0.000148707
ENSG00000111261	MANSC1	8.09862	-0.704069	1.24e-20	3.87848e-05
ENSG00000124587	PEX6	7.55349	-0.704302	3.38e-13	0.00300885
ENSG00000160058	BSDC1	9.84602	-0.705574	1.08e-61	2.93598e-05
ENSG00000102738	MRPS31	6.91644	-0.706178	9.63e-10	0.000353109
ENSG00000145908	ZNF300	7.40972	-0.706241	3.69e-13	0.000463948
ENSG00000166532	RIMKLB	6.2553	-0.706622	4.53e-06	0.0117788
ENSG00000047579	DTNBP1	6.24287	-0.70697	3.53e-06	0.000823829
ENSG00000228409	CCT6P1	5.32729	-0.708372	0.00169648	0.00172492
ENSG00000137936	BCAR3	7.04894	-0.708686	9.73e-11	0.000242182
ENSG00000167861	HID1	7.15046	-0.708865	4.13e-11	0.00106866
ENSG00000224141	AL109763.2	4.92312	-0.709026	0.0112226	0.0345973
ENSG00000145780	FEM1C	8.67628	-0.709263	8.87e-31	4.70198e-05
ENSG00000087448	KLHL42	8.5098	-0.709701	1.73e-26	0.00031096
ENSG00000198707	CEP290	7.45586	-0.709805	8.76e-14	0.00060945
ENSG00000108504	#N/A	6.44121	-0.710152	3.08e-07	0.00133585
ENSG00000164284	GRPEL2	8.11556	-0.710677	8.78e-18	0.002747
ENSG00000182518	FAM104B	4.83852	-0.710948	0.0133227	0.0176643
ENSG00000002016	RAD52	7.03806	-0.711687	3.96e-10	0.00330224
ENSG00000050327	ARHGEF5	7.55919	-0.71307	2.62e-14	0.00109929
ENSG00000196588	MKL1	9.36035	-0.713496	2.17e-40	0.000369359
ENSG00000163738	MTHFD2L	5.12967	-0.714646	0.00282719	0.00195638
ENSG00000181004	BBS12	4.76133	-0.71473	0.0127153	0.00122458
ENSG00000237296	SMG1P1	4.93531	-0.714738	0.00743221	0.0294322
ENSG00000228998	RP11-697E2.7	7.07559	-0.715193	7.54e-10	0.00861515
ENSG00000065491	TBC1D22B	7.48503	-0.715633	3.61e-14	0.000349809
ENSG00000109220	CHIC2	8.21039	-0.716266	8.6e-23	7.65776e-05
ENSG00000165898	ISCA2	6.62316	-0.716303	2.98e-08	0.00188997
ENSG00000164967	RPP25L	6.30822	-0.716571	2.21e-06	0.0138165
ENSG00000181284	TMEM102	5.52088	-0.716722	0.000502062	0.0177179
ENSG00000168826	ZBTB49	6.34738	-0.716926	5.85e-07	0.00105006
ENSG00000104365	IKBKB	8.10568	-0.71715	2.32e-21	0.000108521
ENSG00000122435	TRMT13	7.23467	-0.717406	2.07e-09	0.0147011
ENSG00000164051	CCDC51	7.9507	-0.71746	2.03e-18	0.00100676
ENSG00000149289	ZC3H12C	6.69598	-0.717606	1.45e-08	0.00158538
ENSG00000144655	CSRNP1	9.64888	-0.719049	3.84e-53	0.000112134
ENSG00000229320	KRT8P12	5.36796	-0.72159	0.00101743	0.00256224
ENSG00000078237	C12orf5	8.38524	-0.722903	4.22e-25	0.000356516
ENSG00000183696	UPP1	7.62213	-0.722915	6.48e-16	0.000439424
ENSG00000083844	ZNF264	8.10695	-0.723025	6.35e-16	0.00356992
ENSG00000178149	DALRD3	7.18463	-0.723235	4.63e-12	0.000226351
ENSG00000197019	SERTAD1	8.05246	-0.723252	1.46e-15	0.00489679
ENSG00000151929	BAG3	10.3841	-0.725655	1.56e-98	2.82343e-06
ENSG00000127580	WDR24	6.75186	-0.72615	5.76e-09	0.00288212
ENSG00000102265	TIMP1	8.64321	-0.727113	1.21e-27	0.000631347
ENSG00000165240	ATP7A	6.70087	-0.728042	6.2e-08	0.0121276
ENSG00000146242	TPBG	6.65567	-0.729819	4.1e-08	0.0100597
ENSG00000123095	BHLHE41	5.35417	-0.732265	0.00071533	0.000750964
ENSG00000143162	CREG1	8.11174	-0.732376	7.05e-21	0.000993373
ENSG00000206029	#N/A	5.16678	-0.732515	0.00214281	0.0090295
ENSG00000111348	ARHGDIB	5.90071	-0.732842	2.19e-05	0.00360769
ENSG00000011332	DPF1	4.48449	-0.733664	0.0300338	0.0037002
ENSG00000100311	PDGFB	5.80362	-0.734479	7e-05	0.0261089
ENSG00000011243	AKAP8L	10.2025	-0.734547	3.52e-43	0.000748787
ENSG00000227345	PARG	7.52676	-0.734673	9.8e-15	0.00150349
ENSG00000175595	ERCC4	7.29676	-0.734839	2.97e-12	0.00397581
ENSG00000163435	ELF3	8.1886	-0.7351	5.24e-23	0.000360431
ENSG00000131016	AKAP12	10.607	-0.736198	3.31e-53	0.000455051
ENSG00000160888	IER2	9.0568	-0.736233	9.1e-42	4.93414e-05
ENSG00000221944	TIGD1	5.62649	-0.737462	0.000231531	0.0341399
ENSG00000143622	RIT1	8.52556	-0.739663	5.56e-30	1.33897e-06
ENSG00000139505	MTMR6	8.05333	-0.739824	2.79e-21	0.000513704
ENSG00000072506	HSD17B10	9.96794	-0.740863	1.75e-77	5.97539e-06
ENSG00000079335	CDC14A	7.40266	-0.74132	6.73e-14	0.00165224
ENSG00000075223	SEMA3C	6.5225	-0.741701	4.8e-08	0.00328356
ENSG00000186166	CCDC84	6.08953	-0.743066	4.04e-06	0.00150396
ENSG00000162687	KCNT2	6.89171	-0.743119	1.75e-10	0.000547065
ENSG00000074657	ZNF532	8.04699	-0.743382	3.22e-21	0.000651219
ENSG00000140598	EFTUD1	8.34812	-0.743852	1.07e-26	4.84317e-05
ENSG00000173545	ZNF622	8.53769	-0.74393	3.5e-30	5.95773e-05
ENSG00000110619	CARS	9.08125	-0.745438	2.2e-41	0.000184451
ENSG00000185187	SIGIRR	4.64932	-0.745606	0.0152552	0.0405708
ENSG00000171425	ZNF581	7.79878	-0.74571	1.1e-18	0.000345812
ENSG00000206562	METTL6	8.45404	-0.745881	9.11e-29	4.40159e-05
ENSG00000196704	AMZ2	7.86843	-0.745998	2.85e-19	0.000705216
ENSG00000050405	LIMA1	10.5507	-0.746495	2.53e-58	0.000314088
ENSG00000160908	ZNF394	7.99962	-0.747019	1.21e-19	0.0016339
ENSG00000162777	DENND2D	4.64285	-0.74704	0.0136624	0.00240836
ENSG00000169131	ZNF354A	5.24997	-0.747547	0.0012759	0.014002
ENSG00000083828	ZNF586	7.26611	-0.748768	1.53e-13	0.00071782
ENSG00000160055	TMEM234	6.14882	-0.748871	1.91e-06	0.00988475
ENSG00000135899	SP110	6.75552	-0.749403	1.12e-09	0.00131921
ENSG00000147099	HDAC8	7.33584	-0.749457	4.03e-14	0.0004789
ENSG00000011638	TMEM159	5.6891	-0.750252	8.04e-05	0.0294736
ENSG00000178338	ZNF354B	4.8893	-0.751076	0.00473754	0.00536757
ENSG00000213420	GPC2	5.19291	-0.7511	0.00118892	0.00810092
ENSG00000137193	PIM1	7.56713	-0.751251	1.25e-14	0.00324177
ENSG00000164168	TMEM184C	8.97131	-0.751463	1.29e-31	0.000858236
ENSG00000171130	ATP6V0E2	7.57614	-0.751842	4.93e-16	0.000945339
ENSG00000229809	ZNF688	4.94711	-0.752224	0.00485933	0.0268841
ENSG00000147003	TMEM27	5.47449	-0.752353	0.000456442	0.0391856
ENSG00000122678	POLM	5.47296	-0.752539	0.000263679	0.00226538
ENSG00000133134	BEX2	5.77434	-0.7552	3.44e-05	0.0235315
ENSG00000108733	PEX12	5.99382	-0.757139	4.54e-06	0.000588621
ENSG00000155275	TRMT44	7.1338	-0.757155	1.52e-06	0.0325778
ENSG00000127870	RNF6	9.79119	-0.75886	1.73e-62	0.000104941
ENSG00000185513	L3MBTL1	5.01453	-0.759114	0.00326649	0.0412112
ENSG00000198513	ATL1	4.69719	-0.759359	0.00830399	0.0301566
ENSG00000106125	FAM188B	4.966	-0.75983	0.0040886	0.0192392
ENSG00000180914	OXTR	5.83858	-0.761122	1.63e-05	0.00134866
ENSG00000103260	METRN	5.53159	-0.761453	0.000140823	0.00281034
ENSG00000090989	EXOC1	7.74617	-0.762209	2.19e-18	0.000923341
ENSG00000185090	MANEAL	5.90158	-0.762258	9.48e-06	0.000363626
ENSG00000072786	STK10	7.75886	-0.765072	5.27e-19	0.000417495
ENSG00000197989	SNHG12	6.00777	-0.765834	2.99e-06	0.000136713
ENSG00000105865	DUS4L	6.31449	-0.767123	1.65e-07	0.00717022
ENSG00000228649	AC005682.5	4.4746	-0.768796	0.0182584	0.00993108
ENSG00000166436	TRIM66	5.49411	-0.768937	0.000179748	0.00205904
ENSG00000177613	CSTF2T	7.63869	-0.770523	2.28e-17	0.000930928
ENSG00000158806	NPM2	5.29432	-0.770807	0.000597203	0.00931985
ENSG00000105327	BBC3	6.42599	-0.771088	2.67e-08	0.000495535
ENSG00000120129	DUSP1	10.1119	-0.773002	9.99e-75	6.50005e-05
ENSG00000154743	TSEN2	6.83323	-0.773271	3.16e-10	0.00418598
ENSG00000204147	ASAH2B	4.68752	-0.773694	0.00783694	0.035075
ENSG00000140543	DET1	5.7763	-0.773723	3.57e-05	0.0244276
ENSG00000108306	FBXL20	6.10139	-0.774172	1.29e-06	0.0102045
ENSG00000175087	PDIK1L	5.78699	-0.775295	1.92e-05	0.0027531
ENSG00000151025	GPR158	8.0841	-0.775536	3.49e-14	0.00575668
ENSG00000204344	STK19	5.51423	-0.775592	0.000120654	0.00116514
ENSG00000118503	TNFAIP3	7.58545	-0.776146	3.58e-17	0.00091852
ENSG00000113916	BCL6	7.74865	-0.776597	6.68e-17	0.00308311
ENSG00000171428	NAT1	5.50616	-0.777003	0.000200693	0.0216364
ENSG00000127993	RBM48	6.79128	-0.779926	1.88e-10	0.00209154
ENSG00000139737	SLAIN1	6.95685	-0.780552	8.78e-12	0.00115254
ENSG00000083223	ZCCHC6	9.0748	-0.784383	2.48e-46	8.92921e-05
ENSG00000152409	JMY	7.80694	-0.787349	2.72e-21	8.13346e-05
ENSG00000126249	PDCD2L	6.59794	-0.787543	3.44e-08	0.0184489
ENSG00000117614	SYF2	8.24808	-0.787796	5.45e-28	6.14741e-05
ENSG00000049883	PTCD2	5.5342	-0.788661	8.11e-05	0.000887883
ENSG00000214175	#N/A	7.59326	-0.789132	2.3e-18	0.000291816
ENSG00000152443	ZNF776	8.32814	-0.789637	8.9e-29	0.000256327
ENSG00000144712	CAND2	6.2657	-0.790351	1.04e-07	0.0044321
ENSG00000164970	FAM219A	8.97745	-0.791286	1.16e-46	1.82172e-05
ENSG00000184216	IRAK1	9.90906	-0.791778	1.95e-80	2.61735e-05
ENSG00000120875	DUSP4	8.59691	-0.791878	6.13e-23	0.00134075
ENSG00000127081	ZNF484	6.74531	-0.792298	1.36e-09	0.0088876
ENSG00000186446	ZNF501	5.63902	-0.793094	3.19e-05	0.00501726
ENSG00000177842	ZNF620	7.23288	-0.793897	8.2e-14	0.00239045
ENSG00000174405	LIG4	6.81591	-0.795179	1.5e-11	0.00010345
ENSG00000196391	ZNF774	4.48639	-0.79563	0.0142991	0.000159689
ENSG00000074527	NTN4	7.47462	-0.79834	2.03e-17	0.000470883
ENSG00000170390	DCLK2	5.19457	-0.800101	0.000555438	0.00349772
ENSG00000188167	TMPPE	7.4076	-0.802596	2.59e-17	2.32951e-05
ENSG00000137842	TMEM62	6.42095	-0.802667	5.04e-08	0.0144984
ENSG00000046647	GEMIN8	6.95148	-0.802805	1.01e-12	0.000184882
ENSG00000164011	ZNF691	6.06459	-0.80502	4.88e-07	0.0024634
ENSG00000171606	ZNF274	8.43006	-0.806137	1.04e-29	0.000755443
ENSG00000184860	SDR42E1	7.3282	-0.807298	8.11e-16	0.00113134
ENSG00000055163	CYFIP2	5.41102	-0.809401	8.75e-05	0.00791299
ENSG00000198093	ZNF649	6.18094	-0.810124	1.43e-07	0.00420257
ENSG00000160050	CCDC28B	4.76395	-0.810607	0.00302736	0.0263561
ENSG00000135951	TSGA10	5.99439	-0.810858	1.13e-06	0.00901313
ENSG00000047346	FAM214A	8.79616	-0.81342	7.26e-42	0.000135814
ENSG00000188554	NBR1	9.9135	-0.814927	1.61e-78	4.4413e-05
ENSG00000146592	CREB5	8.15759	-0.815028	1.52e-28	6.00982e-06
ENSG00000149292	TTC12	4.68109	-0.820666	0.00351357	0.0161409
ENSG00000188185	LINC00265	5.17693	-0.821394	0.000372744	0.00174813
ENSG00000188152	NUTM2G	4.93977	-0.82294	0.00129847	0.00728595
ENSG00000169429	IL8	7.50528	-0.823633	2.29e-16	0.00353146
ENSG00000184898	RBM43	6.18846	-0.825085	6.43e-08	0.00277416
ENSG00000129226	CD68	7.10369	-0.825654	3.72e-11	0.00708246
ENSG00000154781	CCDC174	8.40669	-0.826155	1.62e-34	4.028e-06
ENSG00000186272	ZNF17	6.00274	-0.827588	4.88e-07	0.00496426
ENSG00000101104	PABPC1L	6.56161	-0.83092	3.57e-09	0.0112506
ENSG00000103024	NME3	7.43051	-0.83375	4.26e-13	0.00853945
ENSG00000105204	DYRK1B	7.95199	-0.834502	3e-26	4.98578e-05
ENSG00000184545	DUSP8	7.79634	-0.834696	1.83e-23	0.000141813
ENSG00000133169	BEX1	6.81356	-0.836938	2.19e-12	0.00075344
ENSG00000178093	TSSK6	5.46695	-0.837851	2.97e-05	0.000495719
ENSG00000167524	SGK494	4.91505	-0.841704	0.00111817	0.00798688
ENSG00000164332	UBLCP1	7.56587	-0.843346	9.81e-21	9.3385e-05
ENSG00000163069	SGCB	8.99369	-0.844744	2.67e-43	0.000445596
ENSG00000103942	HOMER2	5.25975	-0.845703	0.000125705	0.00397601
ENSG00000164124	TMEM144	8.0409	-0.846759	7.54e-28	0.0002311
ENSG00000137821	LRRC49	5.35263	-0.847012	7.42e-05	0.00159299
ENSG00000185798	WDR53	6.45452	-0.852716	6.24e-10	0.00400721
ENSG00000143079	CTTNBP2NL	8.23085	-0.85346	5.93e-31	0.000408391
ENSG00000150687	PRSS23	10.5994	-0.854971	6.28e-129	1.49116e-05
ENSG00000186666	BCDIN3D	4.67531	-0.855504	0.00251518	0.00985559
ENSG00000167395	ZNF646	8.35475	-0.856521	1.27e-34	0.000176797
ENSG00000229043	AC091729.9	5.03158	-0.861096	0.000437643	0.0272996
ENSG00000171984	C20orf196	5.98865	-0.861173	1.13e-07	0.000879653
ENSG00000089199	CHGB	4.51107	-0.861386	0.00533564	0.026859
ENSG00000166012	TAF1D	8.72589	-0.862098	1.67e-38	0.000632062
ENSG00000205517	RGL3	6.72448	-0.863163	2.76e-12	0.00169132
ENSG00000038427	VCAN	10.4818	-0.864037	2.39e-112	2.43782e-05
ENSG00000142871	CYR61	10.2464	-0.864257	1.02e-94	6.1043e-05
ENSG00000075426	FOSL2	8.4909	-0.866102	1.24e-35	0.000435066
ENSG00000159753	RLTPR	6.81404	-0.86649	8.17e-13	0.00199564
ENSG00000132109	TRIM21	5.68339	-0.868697	2.06e-06	0.000838599
ENSG00000175787	ZNF169	5.51815	-0.868995	1.2e-05	0.00284049
ENSG00000184368	MAP7D2	4.42871	-0.869118	0.00529589	0.0279145
ENSG00000102575	ACP5	5.631	-0.871017	3.08e-06	0.00101887
ENSG00000122592	HOXA7	5.08346	-0.874784	0.000168154	0.00361697
ENSG00000156269	NAA11	5.91158	-0.875717	1.96e-07	0.00450273
ENSG00000157429	ZNF19	4.25768	-0.878692	0.0119619	0.0318635
ENSG00000104856	RELB	8.08595	-0.879186	4.05e-29	0.000575417
ENSG00000160172	FAM86C2P	5.63149	-0.879564	3.04e-06	0.0082843
ENSG00000105849	TWISTNB	8.57656	-0.87968	7.16e-43	5.10404e-05
ENSG00000162989	KCNJ3	5.18381	-0.880388	0.000109144	0.00746296
ENSG00000163581	SLC2A2	5.30442	-0.881102	5.93e-05	0.0267863
ENSG00000155792	DEPTOR	4.29541	-0.884165	0.00801746	0.0433131
ENSG00000139514	SLC7A1	9.19918	-0.885991	1.15e-52	0.000307219
ENSG00000077585	GPR137B	4.90784	-0.887053	0.000493593	0.00739762
ENSG00000176907	C8orf4	9.54695	-0.887417	4.43e-83	1.59093e-05
ENSG00000056291	NPFFR2	4.55838	-0.8879	0.00267384	0.00883828
ENSG00000198783	ZNF830	7.00732	-0.887947	6.72e-15	0.00218458
ENSG00000107562	CXCL12	5.56688	-0.888911	7.65e-06	0.0208786
ENSG00000138834	MAPK8IP3	8.5506	-0.888965	4.95e-42	0.000121213
ENSG00000131238	PPT1	9.13874	-0.889636	2e-64	2.52562e-05
ENSG00000135119	RNFT2	4.59104	-0.889753	0.00261429	0.0316759
ENSG00000162614	NEXN	7.99023	-0.893952	6.43e-25	0.00179862
ENSG00000146411	SLC2A12	5.74459	-0.894868	1.1e-06	0.0173016
ENSG00000164142	FAM160A1	5.24644	-0.895852	4.76e-05	0.000494087
ENSG00000148690	FRA10AC1	6.61587	-0.898179	1.17e-12	0.000202494
ENSG00000134504	KCTD1	6.62213	-0.899086	1.58e-12	0.00100302
ENSG00000196150	ZNF250	6.01006	-0.899279	1.86e-08	0.000470978
ENSG00000148187	MRRF	7.69018	-0.905761	1.79e-22	0.00149354
ENSG00000182107	TMEM30B	4.78565	-0.905822	0.000831497	0.0215446
ENSG00000196453	ZNF777	8.16197	-0.906234	1.41e-32	0.000463304
ENSG00000230590	FTX	3.82262	-0.906298	0.0347244	0.0452258
ENSG00000212643	ZRSR1	4.45019	-0.908604	0.00310041	0.010622
ENSG00000225784	RP11-592B15.4	7.16424	-0.908893	1.81e-17	0.00168676
ENSG00000173193	PARP14	8.71904	-0.910056	9.71e-51	7.56796e-05
ENSG00000234585	CCT6P3	5.64269	-0.911116	8.16e-07	0.00172171
ENSG00000118523	CTGF	11.1732	-0.911274	7.33e-157	2.54923e-05
ENSG00000124762	CDKN1A	6.77357	-0.911501	2.15e-14	0.000116359
ENSG00000149564	ESAM	6.0857	-0.916075	1.08e-08	0.00928344
ENSG00000164951	PDP1	5.33884	-0.917705	1.21e-05	8.95532e-05
ENSG00000196312	HIATL2	4.9531	-0.917764	0.000212014	0.0181339
ENSG00000125266	EFNB2	5.56879	-0.919907	2.38e-06	0.00977398
ENSG00000177374	HIC1	3.94607	-0.9211	0.018756	0.00288515
ENSG00000148677	ANKRD1	11.0627	-0.926658	1.21e-98	8.14276e-05
ENSG00000130590	SAMD10	5.00844	-0.926836	0.000100718	0.000345217
ENSG00000064489	MEF2BNB-MEF2B	6.80361	-0.92804	6.24e-15	0.000507241
ENSG00000139977	NAA30	8.83968	-0.929933	6.49e-42	0.000399166
ENSG00000185442	FAM174B	6.24254	-0.93126	3.27e-10	0.0026839
ENSG00000132359	RAP1GAP2	7.77084	-0.935411	7.92e-27	0.000839545
ENSG00000204525	HLA-C	5.27367	-0.93632	1.31e-05	0.0154858
ENSG00000131797	CLUHP3	4.5001	-0.939658	0.00228332	0.0199022
ENSG00000204947	ZNF425	5.98006	-0.939873	5.63e-09	0.000867106
ENSG00000106366	SERPINE1	10.8419	-0.941141	5.08e-165	1.6684e-05
ENSG00000131263	RLIM	7.82881	-0.94166	1.18e-30	4.67182e-05
ENSG00000137806	NDUFAF1	7.61001	-0.943817	1.56e-24	0.00106092
ENSG00000111860	CEP85L	4.80685	-0.945522	0.000269974	0.00130865
ENSG00000237857	RP11-435O5.2	3.88791	-0.946995	0.0225654	0.0328178
ENSG00000183741	CBX6	8.04642	-0.952074	4.54e-35	0.000146724
ENSG00000196352	CD55	8.15	-0.952383	1.08e-29	0.00178793
ENSG00000110429	FBXO3	7.56832	-0.95625	9.67e-26	0.000327548
ENSG00000230095	#N/A	4.99627	-0.957726	7.45e-05	0.0322772
ENSG00000111224	PARP11	5.75329	-0.957866	5.43e-08	0.00156476
ENSG00000134463	ECHDC3	6.28039	-0.958739	3.13e-11	0.00117265
ENSG00000117289	TXNIP	6.28874	-0.95956	1.96e-11	0.000234395
ENSG00000084110	HAL	5.26271	-0.962483	2.06e-05	0.0396949
ENSG00000107833	NPM3	7.4811	-0.963453	6.63e-26	7.08035e-06
ENSG00000203896	LIME1	6.26713	-0.964287	1.35e-10	0.00744519
ENSG00000122641	INHBA	4.13173	-0.964684	0.00567473	0.0205335
ENSG00000183718	TRIM52	4.70853	-0.966103	0.000285415	0.00615437
ENSG00000129151	BBOX1	3.75564	-0.966891	0.0287061	0.0405757
ENSG00000153157	SYCP2L	5.25498	-0.967267	7.52e-06	0.0102353
ENSG00000126778	SIX1	5.01075	-0.967326	4.52e-05	0.0088863
ENSG00000089289	IGBP1	8.43966	-0.967386	2.24e-40	0.000444589
ENSG00000167785	ZNF558	6.45813	-0.968349	1.07e-11	0.0061215
ENSG00000169122	FAM110B	4.94483	-0.968597	7.11e-05	0.00467969
ENSG00000155090	KLF10	8.92588	-0.974051	4.71e-52	0.000332613
ENSG00000102780	DGKH	5.27043	-0.975944	5.23e-06	0.000566274
ENSG00000130772	MED18	6.74908	-0.977565	4.2e-16	0.000210058
ENSG00000197279	ZNF165	4.08412	-0.977651	0.00675218	0.0266856
ENSG00000100100	PIK3IP1	5.83594	-0.979014	6.65e-08	0.0205416
ENSG00000166289	PLEKHF1	3.98017	-0.979421	0.00837859	0.0145171
ENSG00000110090	CPT1A	8.44405	-0.9795	7.82e-48	8.26727e-05
ENSG00000162849	KIF26B	4.57803	-0.982217	0.000505895	0.0159124
ENSG00000171703	TCEA2	5.73359	-0.982268	1.94e-08	0.000168848
ENSG00000175893	ZDHHC21	6.23682	-0.982299	6.91e-11	0.00809955
ENSG00000179562	GCC1	8.6628	-0.982768	2.77e-47	0.000468002
ENSG00000168016	TRANK1	6.8643	-0.985015	1.48e-15	0.00411365
ENSG00000105499	PLA2G4C	5.37465	-0.98745	9.49e-07	6.20868e-05
ENSG00000198064	RP11-347C12.1	4.3066	-0.98832	0.00244262	0.0088452
ENSG00000105974	CAV1	7.79121	-0.989181	1.59e-32	9.27201e-05
ENSG00000130479	MAP1S	9.12522	-0.991332	6.17e-81	9.8722e-06
ENSG00000166326	TRIM44	8.41376	-0.991693	1.2e-48	5.89433e-05
ENSG00000083814	ZNF671	5.48277	-0.994701	3.73e-07	0.00458087
ENSG00000196422	PPP1R26	7.04081	-0.995159	1.92e-16	0.00385943
ENSG00000115221	ITGB6	4.5913	-0.995705	0.000610238	0.0325077
ENSG00000167995	BEST1	4.07843	-0.998681	0.00461165	0.0281797
ENSG00000177679	SRRM3	3.55584	-1.00047	0.0325495	0.0248082
ENSG00000167657	DAPK3	10.2967	-1.00354	1.33e-135	1.9423e-05
ENSG00000154127	UBASH3B	8.71642	-1.00402	5.32e-59	7.25022e-05
ENSG00000150782	IL18	8.92917	-1.00406	2.94e-61	0.00012864
ENSG00000238133	MLK7-AS1	4.15019	-1.00601	0.00322256	0.00977978
ENSG00000124217	MOCS3	6.74893	-1.00929	1.36e-16	0.00110008
ENSG00000179598	PLD6	5.24935	-1.01352	1.91e-06	0.00562498
ENSG00000166016	ABTB2	6.31677	-1.0136	7.22e-13	0.000923769
ENSG00000169245	CXCL10	3.71694	-1.01887	0.013145	0.0259892
ENSG00000112559	MDFI	5.06519	-1.01906	1.25e-05	0.014707
ENSG00000176473	WDR25	5.53295	-1.02068	6.28e-08	0.00228732
ENSG00000219665	CTD-2006C1.2	3.51184	-1.02145	0.02898	0.012746
ENSG00000135046	ANXA1	9.36649	-1.02173	8.29e-82	9.55306e-05
ENSG00000100068	LRP5L	3.44879	-1.02296	0.0457455	0.0200263
ENSG00000118432	CNR1	6.71637	-1.02665	3.87e-17	0.000403684
ENSG00000185252	ZNF74	6.01274	-1.02722	8.18e-11	0.00180948
ENSG00000145990	GFOD1	5.49396	-1.02935	7.66e-08	0.00231686
ENSG00000164463	CREBRF	7.60272	-1.02955	3.33e-28	0.00059023
ENSG00000182389	CACNB4	4.11809	-1.03184	0.00294732	0.029328
ENSG00000160161	CILP2	3.64084	-1.0336	0.0207898	0.0290145
ENSG00000139278	GLIPR1	7.96084	-1.03996	3.53e-41	1.58646e-06
ENSG00000137185	ZSCAN9	5.66968	-1.04238	7.63e-09	0.00128911
ENSG00000198945	L3MBTL3	5.46578	-1.04253	8.08e-08	0.00274131
ENSG00000180423	HARBI1	4.83385	-1.04391	3.33e-05	3.54444e-05
ENSG00000072195	SPEG	3.33844	-1.04411	0.0487607	0.0381699
ENSG00000101166	SLMO2	7.78681	-1.0447	2.89e-32	0.00065452
ENSG00000134369	NAV1	4.0106	-1.04518	0.00371998	0.0483067
ENSG00000130766	SESN2	8.79842	-1.04594	4.57e-68	5.99602e-05
ENSG00000103888	KIAA1199	4.42455	-1.04793	0.000431347	0.00788976
ENSG00000130176	CNN1	7.27746	-1.04912	1.78e-26	5.03137e-05
ENSG00000116717	GADD45A	8.69262	-1.05032	1.13e-66	5.68057e-06
ENSG00000121486	TRMT1L	7.30344	-1.05511	1.39e-24	0.0010865
ENSG00000185115	NDNL2	5.59472	-1.06668	2.04e-08	0.0162269
ENSG00000198720	ANKRD13B	3.93999	-1.06674	0.00370623	0.0124392
ENSG00000026508	CD44	8.07086	-1.06746	1.7e-42	0.00033416
ENSG00000144559	TAMM41	6.02088	-1.0682	2.88e-11	0.00498997
ENSG00000204623	ZNRD1-AS1	4.34306	-1.06928	0.000904628	0.0482037
ENSG00000139410	SDSL	6.58063	-1.07448	3.57e-17	0.000366818
ENSG00000175287	PHYHD1	3.4896	-1.07564	0.0194704	0.0443275
ENSG00000177606	JUN	10.4438	-1.07674	4.06e-149	3.23801e-05
ENSG00000116701	NCF2	6.84271	-1.07774	1.4e-19	0.00132886
ENSG00000071282	LMCD1	8.98133	-1.07824	8.67e-88	8.08696e-06
ENSG00000171867	PRNP	5.54685	-1.07934	6.37e-09	0.000738097
ENSG00000218226	TATDN2P2	4.85369	-1.08079	1.38e-05	0.000126629
ENSG00000004799	PDK4	5.18653	-1.0831	5.35e-07	0.00357002
ENSG00000163013	FBXO41	5.27523	-1.08401	2.34e-07	0.00257765
ENSG00000223745	RP4-717I23.3	5.14435	-1.08439	9.21e-07	0.00126865
ENSG00000237424	FOXD2-AS1	4.44579	-1.08674	0.000244032	0.0115787
ENSG00000090512	FETUB	3.49636	-1.0893	0.0194016	0.0384318
ENSG00000221994	ZNF630	4.30388	-1.09164	0.00045216	0.00267724
ENSG00000148057	IDNK	4.25886	-1.09343	0.000566888	0.0237443
ENSG00000146267	FAXC	5.01734	-1.09344	3.73e-06	0.0207086
ENSG00000109906	ZBTB16	5.9951	-1.09442	1.5e-11	0.0056209
ENSG00000185278	ZBTB37	4.53741	-1.09705	0.000131827	0.0370285
ENSG00000149346	SLX4IP	4.59977	-1.09849	5.74e-05	0.00508826
ENSG00000215585	#N/A	4.41045	-1.10657	0.000327406	0.0445432
ENSG00000137801	THBS1	10.7634	-1.11466	5.92e-189	2.27635e-05
ENSG00000083720	OXCT1	6.95553	-1.11564	2.58e-23	0.000665941
ENSG00000119632	IFI27L2	4.16481	-1.11616	0.000635257	0.00038753
ENSG00000111424	VDR	3.60775	-1.11783	0.0102684	0.0417725
ENSG00000110852	CLEC2B	3.4341	-1.1196	0.0167753	0.00782097
ENSG00000099860	GADD45B	9.7344	-1.12142	3.43e-106	9.9366e-05
ENSG00000167981	ZNF597	6.71078	-1.13004	8.93e-19	0.00283257
ENSG00000111254	AKAP3	3.9254	-1.13349	0.00179549	0.0249789
ENSG00000139266	MARCH9	5.76146	-1.13494	3.72e-11	0.000597029
ENSG00000181264	TMEM136	5.33683	-1.13508	2.5e-08	0.000736878
ENSG00000127366	TAS2R5	3.51631	-1.13638	0.0103151	0.00191512
ENSG00000135842	FAM129A	5.88447	-1.13676	6.1e-12	0.00182006
ENSG00000177685	EFCAB4A	4.57327	-1.13738	4.86e-05	0.00176536
ENSG00000141682	PMAIP1	5.35621	-1.14141	2.83e-08	0.0109616
ENSG00000227501	#N/A	4.9371	-1.14339	1.68e-06	0.0165175
ENSG00000237988	OR2I1P	6.25415	-1.14495	6.43e-16	3.84513e-06
ENSG00000166401	SERPINB8	4.9081	-1.14527	2e-06	0.00171294
ENSG00000113070	HBEGF	8.60748	-1.14549	1.68e-65	0.000157035
ENSG00000170222	ADPRM	5.87321	-1.14648	7.72e-12	0.00264822
ENSG00000142185	TRPM2	6.02347	-1.14735	2.05e-13	0.00119325
ENSG00000048052	HDAC9	6.80372	-1.14903	1.15e-18	0.00255681
ENSG00000086730	LAT2	4.1427	-1.15519	0.000402432	0.000172869
ENSG00000151014	CCRN4L	8.18148	-1.15607	1.33e-57	5.53714e-06
ENSG00000234329	RP11-767N6.2	3.51549	-1.15639	0.0103128	0.00148113
ENSG00000175505	CLCF1	7.36391	-1.15833	2.25e-33	0.000128078
ENSG00000136710	CCDC115	7.29826	-1.16055	3.54e-31	0.000342201
ENSG00000153029	MR1	4.0783	-1.16088	0.00057696	0.0096499
ENSG00000177181	RIMKLA	5.30106	-1.16296	1.08e-08	4.96015e-05
ENSG00000062524	LTK	3.85133	-1.16973	0.00176465	0.00555091
ENSG00000163521	GLB1L	4.99527	-1.17475	3.34e-07	0.000463123
ENSG00000172915	NBEA	5.41958	-1.17505	1.56e-09	2.82245e-05
ENSG00000165121	RP11-213G2.3	4.52487	-1.17512	2.38e-05	0.00783162
ENSG00000170006	TMEM154	4.61283	-1.17533	1e-05	0.00100467
ENSG00000197128	ZNF772	6.38794	-1.17586	3.3e-18	0.000120072
ENSG00000104381	GDAP1	4.75127	-1.17591	3.31e-06	0.00195859
ENSG00000197620	CXorf40A	4.77761	-1.17944	3.23e-06	0.010362
ENSG00000100290	BIK	3.90772	-1.18603	0.00108333	0.00319437
ENSG00000197062	RP5-874C20.3	6.31701	-1.18748	1.82e-16	0.0026425
ENSG00000005448	WDR54	3.90052	-1.18852	0.00113029	0.0260213
ENSG00000217801	RP11-465B22.3	4.75873	-1.19389	2.41e-06	0.00178702
ENSG00000184557	SOCS3	7.02309	-1.19532	1.66e-14	0.00776404
ENSG00000169826	CSGALNACT2	7.25891	-1.19588	8.97e-34	4.81029e-05
ENSG00000182993	C12orf60	4.91053	-1.19725	4.81e-07	0.00133158
ENSG00000156009	MAGEA8	5.15546	-1.20424	6.18e-08	0.0126516
ENSG00000135686	KLHL36	6.71699	-1.20509	1.43e-23	0.000304792
ENSG00000197599	CCDC154	3.65825	-1.20544	0.00399276	0.010513
ENSG00000182157	#N/A	3.42758	-1.20672	0.00774505	0.0227608
ENSG00000204388	HSPA1B	8.60069	-1.20872	4.07e-76	6.89958e-05
ENSG00000091656	ZFHX4	4.71552	-1.21496	2.62e-06	0.00715067
ENSG00000071991	CDH19	6.91565	-1.22152	1.2e-27	0.000142
ENSG00000198796	ALPK2	8.33117	-1.23242	3.44e-72	6.56262e-06
ENSG00000106686	SPATA6L	4.44058	-1.2366	1.87e-05	0.000186669
ENSG00000198892	SHISA4	4.11913	-1.23753	0.000117955	0.0174233
ENSG00000214194	LINC00998	7.83472	-1.24086	1.06e-38	0.000827705
ENSG00000083799	CYLD	8.42034	-1.24315	4.85e-67	0.000198436
ENSG00000166173	LARP6	8.52853	-1.24893	2.59e-80	4.50583e-05
ENSG00000176845	METRNL	6.32963	-1.25513	9.64e-20	0.000209403
ENSG00000204576	PRR3	6.85784	-1.26173	3.62e-28	0.000185527
ENSG00000069482	GAL	7.78825	-1.27516	5.12e-45	0.000489421
ENSG00000140403	DNAJA4	7.68833	-1.27558	3.84e-49	7.12321e-05
ENSG00000166046	TCP11L2	5.44475	-1.2785	3.1e-11	0.000767811
ENSG00000103544	C16orf62	7.31483	-1.28478	1.8e-40	1.30811e-05
ENSG00000110002	VWA5A	5.55471	-1.28973	3.42e-12	0.000964637
ENSG00000170835	CEL	3.76252	-1.28974	0.000903928	0.00061267
ENSG00000142089	IFITM3	7.04176	-1.29007	3.62e-34	3.43029e-05
ENSG00000181016	LSMEM1	5.5341	-1.29511	6.77e-12	0.00618534
ENSG00000197083	ZNF300P1	4.68739	-1.29729	6.68e-07	0.00463574
ENSG00000187325	TAF9B	6.77638	-1.3055	2.11e-26	0.00108069
ENSG00000185201	IFITM2	5.78133	-1.30824	1.55e-14	0.00174951
ENSG00000203865	ATP1A1OS	3.87007	-1.31302	0.000211189	0.0246031
ENSG00000123358	NR4A1	8.29842	-1.31914	2.31e-80	7.29899e-06
ENSG00000188463	#N/A	3.59748	-1.32041	0.00145651	0.000522227
ENSG00000167552	TUBA1A	8.39733	-1.32303	5.29e-71	0.000285011
ENSG00000152778	IFIT5	5.97508	-1.32498	2.63e-17	0.000393704
ENSG00000013016	EHD3	4.05805	-1.32926	5.34e-05	0.000923661
ENSG00000223526	#N/A	5.16031	-1.33221	3.47e-10	0.00331654
ENSG00000134531	EMP1	4.42541	-1.33465	4.04e-06	0.0139236
ENSG00000111674	ENO2	7.36777	-1.33884	9.28e-42	0.000394514
ENSG00000233429	HOTAIRM1	5.03427	-1.34311	2.51e-08	0.0308799
ENSG00000184083	FAM120C	5.4389	-1.34535	1.38e-12	0.000256832
ENSG00000134954	ETS1	6.07426	-1.3458	1.48e-17	0.0030375
ENSG00000144214	LYG1	4.20553	-1.35213	1.98e-05	0.0245926
ENSG00000168280	KIF5C	8.67177	-1.35284	2.99e-87	0.000140857
ENSG00000005884	ITGA3	6.35646	-1.35715	3.83e-23	0.000403976
ENSG00000128591	FLNC	12.6119	-1.35837	0	8.63242e-06
ENSG00000156515	HK1	4.28615	-1.35883	6.01e-06	4.72796e-06
ENSG00000139800	ZIC5	4.31361	-1.35957	8.63e-06	0.0142288
ENSG00000197385	ZNF860	5.13852	-1.36102	2.51e-09	0.0204881
ENSG00000178498	DTX3	6.8489	-1.36499	4.35e-31	0.000705405
ENSG00000236609	ZNF853	5.4024	-1.36775	2.1e-12	0.000730476
ENSG00000181885	CLDN7	3.8491	-1.36848	0.000113079	0.00281076
ENSG00000004838	ZMYND10	4.04085	-1.37508	3.39e-05	0.019131
ENSG00000010404	IDS	8.00007	-1.37601	5.78e-68	8.3698e-05
ENSG00000234978	RP11-423O2.5	3.89351	-1.37797	0.000100725	0.0108134
ENSG00000185386	MAPK11	3.6383	-1.38032	0.000545548	0.0313936
ENSG00000167383	ZNF229	5.65138	-1.38322	2.75e-15	1.04292e-05
ENSG00000006025	OSBPL7	6.53765	-1.38692	8.74e-28	4.69495e-05
ENSG00000087074	PPP1R15A	10.3292	-1.38821	2.34e-228	1.79438e-05
ENSG00000070669	ASNS	9.31682	-1.38943	1.01e-176	5.0065e-06
ENSG00000227403	AC009299.3	5.61193	-1.39678	4.48e-15	4.98174e-05
ENSG00000170122	FOXD4	3.45358	-1.4035	0.00116091	0.0108028
ENSG00000126947	ARMCX1	5.6958	-1.41376	7.9e-16	0.00207586
ENSG00000151778	SERP2	4.52132	-1.41385	3.62e-07	0.024536
ENSG00000131849	ZNF132	3.46807	-1.4161	0.000829149	0.0233893
ENSG00000167280	ENGASE	6.4661	-1.42328	4.27e-26	0.00105438
ENSG00000054598	FOXC1	4.24958	-1.4306	4.79e-06	0.0441457
ENSG00000011143	MKS1	5.90799	-1.4341	1.82e-19	1.40346e-05
ENSG00000128596	CCDC136	4.62896	-1.4345	2.61e-08	0.0135451
ENSG00000176697	BDNF	5.22524	-1.43749	3.38e-12	0.000734065
ENSG00000144843	ADPRH	5.81426	-1.4384	2.52e-17	0.0024674
ENSG00000165066	NKX6-3	4.91758	-1.44116	7.91e-10	0.0126106
ENSG00000230797	YY2	5.65139	-1.44271	9.64e-15	0.00703664
ENSG00000187608	ISG15	7.32475	-1.44863	1.67e-51	2.27878e-05
ENSG00000213212	NCLP1	4.83345	-1.45083	6.89e-08	0.0404818
ENSG00000226763	SRRM5	4.00557	-1.46091	1.07e-05	0.0228603
ENSG00000174132	FAM174A	5.29325	-1.46332	3.24e-13	0.000357981
ENSG00000166199	ALKBH3	5.42948	-1.46651	2.05e-14	0.000398528
ENSG00000205918	PDPK2	5.00723	-1.46714	1.39e-10	0.0103689
ENSG00000100558	PLEK2	4.52097	-1.469	6e-08	0.00276783
ENSG00000198384	TPTE2P3	3.9512	-1.46931	1.06e-05	0.00100626
ENSG00000105497	ZNF175	5.52111	-1.47329	1.28e-15	0.000346843
ENSG00000140682	TGFB1I1	5.48607	-1.47454	5.25e-15	0.00261801
ENSG00000101442	ACTR5	5.2977	-1.47458	2.66e-13	0.000860088
ENSG00000235217	TSPY26P	3.91448	-1.48071	2.34e-05	0.00766838
ENSG00000138050	THUMPD2	5.89605	-1.48101	6.09e-20	0.00159054
ENSG00000230124	RP5-1180C10.2	3.48651	-1.48587	0.000382961	0.0011041
ENSG00000171223	JUNB	9.21149	-1.49214	3.64e-184	1.49241e-05
ENSG00000223451	#N/A	4.7485	-1.49821	2.44e-09	0.0140156
ENSG00000131378	RFTN1	4.985	-1.49832	4.69e-11	0.00162288
ENSG00000070731	ST6GALNAC2	4.20148	-1.50719	8.16e-07	0.000640162
ENSG00000185621	LMLN	4.27272	-1.51545	4.82e-07	0.00624007
ENSG00000111331	OAS3	4.97304	-1.52494	7.92e-11	0.0129138
ENSG00000204650	CRHR1-IT1	5.72448	-1.52586	2.89e-19	0.00011521
ENSG00000215032	GNL3LP1	4.88515	-1.52857	3.89e-11	0.00115378
ENSG00000204389	HSPA1A	9.24733	-1.53395	1.04e-155	3.114e-05
ENSG00000115844	DLX2	4.62572	-1.55249	2.09e-09	0.00624545
ENSG00000101210	EEF1A2	8.22296	-1.55687	4.7e-105	1.28655e-05
ENSG00000205014	#N/A	3.84195	-1.55944	1.35e-05	0.000159964
ENSG00000163545	NUAK2	7.85869	-1.56112	9.75e-84	1.93158e-05
ENSG00000156804	FBXO32	3.53093	-1.56633	0.000123684	0.00587664
ENSG00000141433	ADCYAP1	3.73867	-1.56679	2.94e-05	0.0271957
ENSG00000138646	HERC5	4.55094	-1.58985	1.98e-09	0.00028103
ENSG00000147174	ACRC	4.37352	-1.59346	1.82e-08	0.00206538
ENSG00000078401	EDN1	5.7984	-1.61022	2.25e-22	0.000412879
ENSG00000143320	CRABP2	4.5213	-1.61397	2.48e-09	0.00251916
ENSG00000232630	PRPS1P2	3.80131	-1.61435	5.81e-06	0.0121524
ENSG00000143632	ACTA1	5.27459	-1.62555	5.24e-16	0.000127648
ENSG00000213658	LAT	3.82708	-1.63807	4.88e-06	0.00279415
ENSG00000134107	BHLHE40	9.27243	-1.64039	1.89e-265	1.58563e-07
ENSG00000137393	RNF144B	4.39264	-1.64108	6.26e-09	0.00519247
ENSG00000156711	MAPK13	4.43008	-1.64213	3.07e-09	0.00021084
ENSG00000083750	RRAGB	5.13439	-1.64218	6.51e-15	0.000606311
ENSG00000168209	DDIT4	7.71686	-1.64467	6.66e-61	0.000614161
ENSG00000049449	RCN1	8.74556	-1.64612	2.13e-168	1.84789e-06
ENSG00000197800	#N/A	4.39063	-1.64646	5.67e-09	0.00222641
ENSG00000049249	TNFRSF9	3.55863	-1.64665	3.79e-05	0.00237962
ENSG00000198208	RPS6KL1	5.30052	-1.64733	3.99e-15	0.00726645
ENSG00000143369	ECM1	4.3938	-1.64795	3.4e-09	0.000161862
ENSG00000182983	ZNF662	5.83412	-1.64878	2.99e-23	0.00124688
ENSG00000206538	VGLL3	5.88469	-1.65329	5.06e-25	0.000274327
ENSG00000196967	ZNF585A	5.14455	-1.66812	3.06e-15	0.00356537
ENSG00000101265	RASSF2	4.11914	-1.67662	1.37e-07	0.0114221
ENSG00000172602	RND1	8.14184	-1.68446	1.13e-110	5.30074e-05
ENSG00000225467	#N/A	4.29703	-1.69311	5.21e-09	0.00298608
ENSG00000213626	LBH	6.21412	-1.69607	2.03e-32	0.00029362
ENSG00000215490	#N/A	4.0503	-1.69756	9.16e-08	0.00123459
ENSG00000101000	PROCR	3.65787	-1.69885	7.3e-06	0.0165295
ENSG00000101162	TUBB1	4.38071	-1.70245	1.08e-09	4.65749e-05
ENSG00000164949	GEM	5.34024	-1.7094	6.07e-18	0.0023679
ENSG00000111981	ULBP1	4.95039	-1.72043	1.91e-14	0.000347436
ENSG00000112183	RBM24	5.75351	-1.73763	6.96e-24	0.00184044
ENSG00000108551	RASD1	8.25902	-1.74143	2.66e-134	8.18158e-06
ENSG00000142675	CNKSR1	4.75658	-1.74189	5.6e-13	0.00232973
ENSG00000188404	SELL	4.41066	-1.74309	2.65e-10	0.00389409
ENSG00000155961	RAB39B	4.8098	-1.74498	3.28e-13	0.00259118
ENSG00000008735	MAPK8IP2	5.904	-1.7474	1.74e-27	0.000776452
ENSG00000099399	MAGEB2	6.79357	-1.78226	9.71e-51	0.000265165
ENSG00000175592	FOSL1	6.13644	-1.79382	4.01e-35	7.87194e-05
ENSG00000164251	F2RL1	7.75325	-1.80029	3.12e-105	5.15859e-06
ENSG00000099812	MISP	4.87105	-1.80301	5.7e-15	0.00102431
ENSG00000228623	ZNF883	4.16473	-1.80818	3.48e-09	0.00673
ENSG00000087494	PTHLH	4.68706	-1.82136	1.58e-13	0.000645449
ENSG00000225234	TRAPPC12-AS1	3.8993	-1.82421	4.98e-08	0.0208106
ENSG00000144476	ACKR3	3.52541	-1.83265	2.81e-06	0.0225701
ENSG00000117226	GBP3	3.35585	-1.84152	1.13e-05	0.019258
ENSG00000182873	RP11-181G12.2	4.20308	-1.86748	3.23e-10	0.000356229
ENSG00000119508	NR4A3	4.24875	-1.87366	1.23e-10	0.000129514
ENSG00000135749	PCNXL2	5.29503	-1.87542	1.08e-21	0.000144415
ENSG00000113739	STC2	8.35774	-1.89222	1.26e-156	3.08785e-05
ENSG00000078018	MAP2	6.72262	-1.91483	1.68e-60	4.55186e-06
ENSG00000220267	ACTBP8	3.9016	-1.92137	8.52e-09	0.0150805
ENSG00000121895	TMEM156	3.49999	-1.92191	1.12e-06	0.00450355
ENSG00000136826	KLF4	6.90125	-1.9234	1.32e-65	8.13417e-05
ENSG00000136114	THSD1	3.50557	-1.92343	7.03e-07	0.00191827
ENSG00000132718	SYT11	7.26773	-1.92359	4.91e-86	1.91901e-05
ENSG00000166145	SPINT1	7.32125	-1.94896	3.52e-90	3.39864e-05
ENSG00000159842	ABR	4.24399	-1.94921	1.53e-11	0.00108644
ENSG00000136367	ZFHX2	5.96452	-1.95299	3.15e-37	4.46791e-06
ENSG00000127329	PTPRB	4.19929	-1.95357	1.71e-10	0.0220618
ENSG00000111859	NEDD9	8.01477	-2.00144	8.68e-116	0.000103681
ENSG00000173702	MUC13	6.33557	-2.02506	8.9e-52	4.74231e-06
ENSG00000196614	#N/A	4.03298	-2.02932	1.45e-10	0.00966717
ENSG00000163121	NEURL3	3.54075	-2.0321	1.75e-07	0.0352564
ENSG00000197653	DNAH10	5.56558	-2.03871	1.33e-30	0.000124293
ENSG00000120738	EGR1	7.20537	-2.0733	9.55e-57	0.00128837
ENSG00000119922	IFIT2	3.8031	-2.08596	1.05e-09	0.000298159
ENSG00000117228	GBP1	5.59437	-2.08678	2.25e-32	0.000567296
ENSG00000177459	C8orf47	4.17418	-2.10661	9.39e-13	0.000336707
ENSG00000127124	HIVEP3	4.50855	-2.13664	3.97e-16	0.00104768
ENSG00000107281	NPDC1	7.06126	-2.15081	2.47e-88	8.257e-05
ENSG00000170345	FOS	5.62439	-2.15874	8.02e-36	7.36845e-05
ENSG00000120833	SOCS2	3.43689	-2.16189	4.53e-08	0.000674702
ENSG00000013588	GPRC5A	5.82254	-2.16618	9.15e-33	0.00282098
ENSG00000187775	DNAH17	4.94912	-2.18775	2.72e-23	1.31236e-05
ENSG00000023445	BIRC3	5.02265	-2.2219	1.35e-24	0.000567898
ENSG00000128564	VGF	3.58271	-2.26455	1.08e-09	0.00498007
ENSG00000128510	CPA4	6.07974	-2.30672	4.24e-55	8.84338e-05
ENSG00000214272	#N/A	3.52179	-2.32086	9.46e-10	0.00123223
ENSG00000213590	RP11-229P13.2	3.69189	-2.344	9.53e-11	0.0154489
ENSG00000162772	ATF3	8.24447	-2.3446	1.33e-242	2.37196e-06
ENSG00000130222	GADD45G	4.29259	-2.38207	1.84e-17	7.75632e-05
ENSG00000128965	CHAC1	6.4336	-2.4029	6.41e-78	5.26952e-06
ENSG00000215458	AP001053.11	3.56268	-2.44625	4.82e-11	0.00178088
ENSG00000225808	DNAJC19P5	3.76415	-2.48863	3.4e-13	0.000136033
ENSG00000148143	ZNF462	4.28137	-2.6736	1.2e-21	0.000429844
ENSG00000205413	SAMD9	4.61397	-2.71821	4.36e-27	0.0031172
ENSG00000105643	ARRDC2	4.34155	-2.81582	2.69e-25	4.42336e-05
ENSG00000109846	CRYAB	5.40769	-2.93361	9.46e-57	9.24031e-05
ENSG00000213412	HNRNPA1P33	3.43124	-2.95918	1.45e-14	0.0104496
ENSG00000125740	FOSB	5.62912	-3.03901	7.74e-72	9.43923e-06
ENSG00000167487	KLHL26	3.81226	-3.2825	9.35e-24	3.61854e-05
ENSG00000095752	IL11	7.00894	-3.31957	3.49e-190	5.5253e-05
ENSG00000213144	RP11-64B16.2	3.72873	-3.3331	1.75e-22	0.00451364
ENSG00000169554	ZEB2	5.03218	-3.35786	2.09e-58	6.91628e-06
ENSG00000173110	HSPA6	6.37477	-5.38508	0	1.74281e-05
