# Supplementary material for: The Y-linked proto-oncogene TSPY contributes to poor prognosis of the male hepatocellular carcinoma patients by promoting the pro-oncogenic and suppressing the anti-oncogenic gene expression
Source: Cell Biosci. 2019 Mar 4;9:22. doi: 10.1186/s13578-019-0287-x (PMC6399826; doi:10.1186/s13578-019-0287-x)
Supplement: Supplementary file 3 — Additional file 3: Table S2. Differentially expressed genes between the male TSPY-high HCCs and the male TSPY-silent HCCs. [file 13578_2019_287_MOESM3_ESM.xlsx]

## Sheet: Sheet1
Table S2. Differentially expressed genes between the male TSPY-high HCCs and the male TSPY-silent HCCs.
Gene symbol	Log2(fold difference)	P-value	-Log10(P-value)
VCY	7.80716	1.10316e-09	8.95736		Log2(fold difference)=log2(fold difference between TSPY-high and TSPY-silent HCC)
FAM197Y2	7.22504	3.24601e-07	6.48865		P-value=P value determined by Student's t-test
OR4N3P	5.81373	6.15954e-08	7.21045
MAGEB10	4.69967	5.8284e-08	7.23445
TGIF2LY	4.66601	1.04361e-16	15.9815
DCAF8L1	4.44642	1.80368e-06	5.74384
RBMY1A1	4.3736	1.24205e-23	22.9059
TECRL	4.04713	4.12539e-06	5.38453
GAGE8	3.95077	3.53737e-06	5.45132
LOC255025	3.91632	6.06081e-09	8.21747
MAGEA11	3.81627	4.67527e-09	8.33019
POTEC	3.74625	1.0257e-08	7.98898
OR52E4	3.71703	9.86057e-08	7.0061
OR4N4	3.71578	4.04019e-05	4.3936
NAA11	3.64758	1.17357e-12	11.9305
TPRXL	3.53417	1.52377e-08	7.81708
OR8D1	3.50686	3.5989e-09	8.44383
FLJ36000	3.49123	5.58542e-10	9.25294
FAM46D	3.41389	1.61402e-08	7.79209
MAGEB3	3.37201	2.21478e-06	5.65467
OR5H6	3.33476	3.9613e-07	6.40216
GPRC6A	3.3307	6.47976e-06	5.18844
OR5AN1	3.32178	6.38712e-05	4.19469
KCNA4	3.29446	4.80455e-07	6.31835
MAGEB2	3.26511	8.6206e-11	10.0645
ZNF99	3.24697	5.46547e-11	10.2624
ZNF679	3.24315	7.24197e-06	5.14014
H1FNT	3.23227	1.7637e-08	7.75357
NAP1L6	3.23017	2.41475e-14	13.6171
ZNF735	3.20247	0.000342592	3.46522
DMRTB1	3.16394	2.37788e-06	5.62381
?|391343	3.1584	4.08301e-10	9.38902
IGSF11	3.1325	4.06592e-06	5.39084
PER4	3.11817	0.000337412	3.47184
TPTE2P3	3.10094	4.24751e-06	5.37187
LOC644669	3.09132	1.85019e-10	9.73278
AMELY	3.03187	1.2593e-07	6.89987
DCAF4L2	3.02522	5.45027e-20	19.2636
LOC441601	3.02092	2.78252e-07	6.55556
OR51Q1	3.01044	4.39905e-05	4.35664
LOC154822	3.00823	3.25488e-08	7.48747
BAGE	2.98881	1.18743e-09	8.92539
MUC15	2.96773	3.9028e-10	9.40862
COL24A1	2.95621	7.0202e-10	9.15365
OR52N1	2.95099	6.12506e-06	5.21289
FAM178B	2.93734	1.43529e-07	6.84306
OR8G5	2.92609	2.19668e-05	4.65823
OR5H2	2.92495	2.12522e-08	7.6726
SLITRK1	2.91651	0.000139205	3.85634
NBPF22P	2.88968	3.42753e-08	7.46502
GLB1L3	2.88944	2.51963e-07	6.59866
MAGEB16	2.88725	0.0036891	2.43308
LOC149620	2.86926	8.91804e-05	4.04973
OR52E6	2.85621	5.6071e-08	7.25126
SSX1	2.78883	1.74379e-14	13.7585
OR4M2	2.77464	0.0133033	1.87604
DACH2	2.7732	3.72586e-06	5.42877
MCHR2	2.76171	0.00108861	2.96313
MYO18B	2.76078	1.60383e-10	9.79484
MAGEC3	2.74453	0.000633409	3.19832
TGIF2LX	2.71587	2.81155e-09	8.55105
TSPAN19	2.66571	0.000242276	3.61569
OR8A1	2.65389	1.54709e-08	7.81049
ZNF98	2.64577	1.09723e-08	7.9597
FSTL5	2.64575	1.04431e-09	8.98117
TRIM60	2.62326	0.0238727	1.6221
ABCC12	2.61743	5.41812e-07	6.26615
ADAMTS20	2.61477	0.00020742	3.68315
RNF17	2.60564	3.83205e-05	4.41657
SSX7	2.58474	2.77132e-05	4.55731
TFDP3	2.58042	3.25186e-06	5.48787
TP53TG3B	2.57357	6.33918e-08	7.19797
FLJ46321	2.56061	0.000689149	3.16169
OR2D2	2.54271	0.00140277	2.85301
GAGE12D	2.52195	0.0164829	1.78297
XAGE1D	2.50365	4.76318e-10	9.3221
LOC100133469	2.50068	2.82534e-14	13.5489
SSX5	2.45961	6.40996e-05	4.19315
MDGA2	2.45575	6.80807e-09	8.16698
LOC727924	2.42404	0.00941075	2.02638
UGT1A10	2.41883	0.000285387	3.54457
DCAF12L2	2.39578	0.000443873	3.35274
C3orf77	2.38984	0.00162132	2.79013
LOC91948	2.38957	4.40421e-06	5.35613
XAGE5	2.37447	0.000180183	3.74429
AACSL	2.37369	0.000449539	3.34723
C7orf33	2.36706	1.07377e-07	6.96909
MAGEB18	2.34954	0.00960081	2.01769
DDX53	2.349	1.1057e-07	6.95636
CSMD1	2.33598	2.13308e-12	11.671
MAGEA6	2.33113	8.45798e-10	9.07273
SLCO6A1	2.33058	0.000340061	3.46844
OTOL1	2.32074	0.00050716	3.29485
CARD18	2.30282	1.9166e-08	7.71747
MAGEA12	2.29827	7.09017e-08	7.14934
MAGEC1	2.29686	4.6176e-07	6.33558
MNS1	2.29186	2.67471e-06	5.57272
OR52N5	2.28728	0.0110457	1.95681
COX7B2	2.25561	1.38149e-09	8.85965
PCDHB1	2.25169	8.97518e-05	4.04696
OR51B5	2.24024	0.000685728	3.16385
CT47A2	2.23618	0.000930616	3.03123
OR52N2	2.23518	8.77222e-05	4.05689
BAGE2	2.23489	6.10217e-08	7.21452
RFPL4B	2.23231	7.73618e-08	7.11147
TCL6	2.23123	1.04896e-08	7.97924
SSX8	2.21935	0.000136861	3.86372
CNTNAP4	2.21626	1.23144e-11	10.9096
MAGEA3	2.21256	5.21672e-09	8.2826
GLRA3	2.20836	6.21071e-05	4.20686
TPTE	2.19366	3.35976e-06	5.47369
MAGEA2	2.18579	1.65983e-05	4.77994
PAGE5	2.17542	0.000898991	3.04624
CDH18	2.16864	0.0129232	1.88863
ZNF492	2.16649	3.34613e-07	6.47546
ZNF208	2.15784	2.09181e-07	6.67948
HERC2P4	2.1574	1.3472e-13	12.8706
SOHLH2	2.14539	0.00047553	3.32282
MAGEC2	2.13885	7.11071e-06	5.14809
DEFB126	2.13381	0.000433684	3.36283
C2orf14	2.13069	0.00468872	2.32895
CNR1	2.12428	6.08981e-07	6.2154
NXF2	2.1221	0.0116897	1.9322
GABRA3	2.11806	0.000710275	3.14857
ANKRD30A	2.11516	0.0480186	1.31859
KCNK9	2.10853	4.37746e-05	4.35878
NLGN4X	2.10569	2.37882e-09	8.62364
DCAF4L1	2.10025	6.45255e-05	4.19027
LRRIQ1	2.0882	0.000363353	3.43967
SHC4	2.07254	0.000342448	3.4654
C21orf99	2.06259	0.0120681	1.91836
CNGB3	2.05947	5.51125e-05	4.25875
LOC116437	2.05632	0.00927434	2.03272
LOC400794	2.04649	0.00674608	2.17095
CCDC144NL	2.03913	0.0207748	1.68246
FAM133A	2.03343	1.84932e-07	6.73299
IRGM	2.02621	0.000201757	3.69517
LOC389705	2.01538	1.30624e-12	11.884
SSX6	1.99807	0.0145471	1.83722
LOC440173	1.9962	0.00249084	2.60365
CSAG1	1.98801	2.14484e-05	4.6686
FEZF1	1.98381	0.00770801	2.11306
MSC	1.96609	4.6851e-05	4.32928
CLEC2L	1.96014	0.0102197	1.99056
PDYN	1.94822	0.00419732	2.37703
BPESC1	1.94706	4.47505e-05	4.3492
C12orf56	1.94395	7.45327e-05	4.12765
CTAG2	1.93809	0.000358504	3.44551
FLJ25363	1.93494	0.000742096	3.12954
SSX4	1.93269	0.0385841	1.41359
FAM5C	1.92151	0.00120601	2.91865
CD200R1L	1.91724	0.000729843	3.13677
ADAM30	1.90795	0.00105231	2.97786
LOC339535	1.90505	4.14291e-05	4.38269
GTSF1	1.89806	0.000108762	3.96352
ERC2	1.88627	4.27111e-05	4.36946
C20orf191	1.85357	0.0239405	1.62087
ZNF257	1.85325	7.11534e-09	8.1478
CSMD3	1.85288	0.00977105	2.01006
SLC44A5	1.84615	4.02076e-09	8.39569
NCRNA00164	1.83369	2.47648e-06	5.60617
SYT1	1.83178	1.43519e-08	7.84309
OR2AT4	1.80646	0.0318559	1.49681
XKR3	1.79067	0.00347357	2.45922
TEX11	1.78417	0.00209365	2.6791
ZNF716	1.77989	0.000291858	3.53483
NPFFR2	1.74907	0.000184737	3.73345
FAM182A	1.74899	0.00551516	2.25844
SSX2	1.74636	0.00955258	2.01988
MAGEB6	1.73626	0.0167247	1.77664
LOC440905	1.73295	0.00278091	2.55581
MAGEB1	1.73016	0.022254	1.65259
HAPLN1	1.72596	0.000234556	3.62975
PRAMEF5	1.72085	0.00623974	2.20483
TDRD5	1.70987	0.0180228	1.74418
OR11H12	1.69249	0.0371179	1.43042
DCAF8L2	1.68198	0.000287102	3.54196
LOC401387	1.67299	0.0475932	1.32246
PDE6A	1.67125	9.5932e-05	4.01804
MKRN3	1.65309	8.08031e-11	10.0926
SOX2	1.6483	0.00606024	2.21751
LIN28B	1.64787	0.0250178	1.60175
ZNF676	1.64243	0.000116238	3.93465
AQPEP	1.6338	0.000245944	3.60916
MAGEA1	1.62241	5.53526e-07	6.25686
PAPOLB	1.6196	0.000178291	3.74887
CSAG3	1.61778	0.00035086	3.45487
ROS1	1.61269	0.0176044	1.75438
NXF5	1.59851	0.0191926	1.71687
C5orf58	1.59824	0.00524474	2.28028
RGAG1	1.59585	0.000501621	3.29962
GPR120	1.57931	0.000552029	3.25804
DSCR8	1.56733	0.0209883	1.67802
TUSC3	1.56285	2.46992e-05	4.60732
GNGT1	1.5624	0.0034067	2.46767
PDHA2	1.55599	0.0425295	1.37131
FLJ40504	1.55415	0.0268018	1.57184
CDH9	1.55181	0.0310029	1.5086
NKAIN2	1.54728	0.00117855	2.92865
C4orf39	1.54628	0.000295526	3.5294
PKD1L2	1.51771	0.00144224	2.84096
LOC284688	1.49207	0.00266549	2.57422
ZNF486	1.49117	0.000307308	3.51243
CARD17	1.4883	0.00392984	2.40563
NAP1L2	1.48085	2.59778e-05	4.5854
CXorf30	1.47916	0.00345101	2.46205
DNAH11	1.47456	8.38584e-05	4.07645
GPR158	1.47419	2.19001e-11	10.6596
ZBBX	1.47352	0.0087675	2.05712
ZNF826	1.47123	7.19368e-06	5.14305
EGOT	1.46448	0.000258171	3.58809
COL4A3	1.46271	0.00186881	2.72844
ZNF311	1.46037	2.93122e-06	5.53295
LOC100128023	1.45051	0.000539873	3.26771
CXXC4	1.42069	8.00781e-06	5.09649
NELL2	1.41738	1.46323e-05	4.83469
HHIPL2	1.416	0.013987	1.85428
GPR133	1.4113	8.50455e-05	4.07035
HECW1	1.41119	0.00444	2.35262
ZNF595	1.41037	2.39683e-13	12.6204
SLC9A11	1.40967	0.0405831	1.39165
CECR7	1.40544	0.0284976	1.54519
SMEK3P	1.39968	0.00103206	2.9863
RDM1	1.39913	1.84034e-07	6.7351
CSAG2	1.39638	0.0145412	1.8374
EGLN3	1.38818	0.00144739	2.83941
ZNF883	1.38581	0.000143153	3.8442
DCX	1.38346	0.00837674	2.07692
ZNF681	1.38081	2.22778e-07	6.65213
ELOVL3	1.38043	0.00621506	2.20655
DCDC1	1.36393	0.00261381	2.58273
GLP2R	1.36191	0.0245076	1.6107
SCIN	1.35611	0.0261179	1.58306
ARHGAP28	1.35315	0.000149516	3.82531
TMIE	1.34917	0.00111322	2.95342
C17orf46	1.34666	4.85532e-07	6.31378
GABRG2	1.34442	0.0299761	1.52323
TTLL7	1.34349	0.000142445	3.84635
CHRM3	1.34116	0.000130838	3.88327
C14orf183	1.3358	0.0271353	1.56647
PRSS12	1.33528	0.00897756	2.04684
C1orf187	1.33203	0.000232925	3.63278
ZNF781	1.32408	5.08478e-05	4.29373
GPR83	1.32098	0.00270913	2.56717
CCNA2	1.30714	0.000236582	3.62602
LOC134466	1.29073	0.00250012	2.60204
ADORA2B	1.28315	0.00354739	2.45009
ZNF702P	1.28226	0.00197595	2.70422
SMC1B	1.27787	0.0279802	1.55315
LOC441666	1.26525	0.00020169	3.69531
TSGA13	1.25567	0.0329938	1.48157
BACE2	1.25423	0.00656887	2.18251
C18orf2	1.25062	0.0058036	2.2363
PRAMEF6	1.2482	0.0448253	1.34848
SLC25A24	1.24304	3.84446e-06	5.41516
LOC284551	1.23828	0.0121911	1.91396
KIAA1324L	1.23688	0.0081935	2.08653
RTN4RL2	1.23337	6.56985e-05	4.18244
FLJ43950	1.23014	0.00954711	2.02013
HSN2	1.2263	3.45566e-05	4.46147
ZIC4	1.22356	0.00148333	2.82876
CDH8	1.21809	0.0130673	1.88381
GPR63	1.21429	0.00449861	2.34692
PRDM9	1.21416	0.0162142	1.7901
DVWA	1.20815	0.00305511	2.51497
RAET1K	1.2039	8.18803e-05	4.08682
PHKG1	1.20116	0.0023807	2.62329
SEMA3A	1.19894	0.036898	1.433
ZNF215	1.19835	0.00036266	3.4405
TAC4	1.19232	0.00285865	2.54384
ZNF727	1.18956	0.00301464	2.52076
NDUFA4L2	1.18824	0.00157643	2.80233
C15orf50	1.18299	0.0198167	1.70297
ABCC11	1.17865	0.000118052	3.92793
LOC286467	1.17663	0.000714264	3.14614
CBX2	1.17467	4.47992e-05	4.34873
ENKUR	1.16415	0.00486999	2.31247
LOC647946	1.1543	0.00557107	2.25406
LRP12	1.14155	0.000231696	3.63508
TRAM1L1	1.13665	0.00122739	2.91102
HOXA13	1.13305	5.95178e-05	4.22535
CCDC155	1.12057	0.0284042	1.54662
C5orf30	1.11554	0.000438157	3.35837
CNKSR2	1.1099	3.41196e-05	4.467
CATSPER1	1.10975	0.0158331	1.80043
ZNF541	1.10907	0.0138277	1.85925
APOBEC3B	1.10873	6.75653e-06	5.17028
TINAG	1.10474	0.0321579	1.49271
PFKFB4	1.10262	0.000837061	3.07724
ULBP1	1.097	0.00882077	2.05449
C13orf29	1.09693	0.000650095	3.18702
PTGFR	1.08383	0.00420973	2.37575
ZNF85	1.08053	4.58156e-06	5.33899
ILDR2	1.07984	0.0164454	1.78396
PAPPA2	1.07744	0.0431353	1.36517
C17orf57	1.07689	3.34081e-06	5.47615
UGT2B11	1.07182	0.00385271	2.41423
C21orf81	1.06797	0.00783693	2.10585
SLCO4C1	1.0626	0.00818955	2.08674
POF1B	1.05685	0.0236614	1.62596
PKDREJ	1.05242	0.000452101	3.34476
ACSM1	1.04926	0.000958959	3.0182
LOC730101	1.04664	0.000102784	3.98808
DEPDC1	1.04204	9.61948e-05	4.01685
CCDC110	1.04135	4.65239e-06	5.33232
FAM40B	1.04077	0.0223451	1.65082
ZNF534	1.03903	0.00294603	2.53076
ZNF705A	1.03336	0.0378444	1.422
DOCK3	1.02663	0.000960173	3.01765
CCNJL	1.0205	0.0329368	1.48232
C1orf84	1.0174	1.14104e-11	10.9427
C22orf15	1.01595	0.000109542	3.96042
ZNF43	1.01485	7.52528e-05	4.12348
FCGR2B	1.01045	0.0106721	1.97175
PDZK1IP1	1.00907	0.00345153	2.46199
ZNF454	0.998737	0.00726685	2.13865
FAM124B	0.997505	0.00288744	2.53949
UBQLNL	0.997219	0.000250045	3.60198
FAM182B	0.987358	1.66182e-05	4.77942
C5orf46	0.985806	0.0377521	1.42306
LOC729799	0.985056	2.49379e-05	4.60314
CDKN2BAS	0.984868	0.000498633	3.30222
KLHL32	0.983806	2.34292e-07	6.63024
SPC24	0.983218	6.36007e-05	4.19654
AGPAT4	0.979821	0.000781109	3.10729
PKIB	0.976967	0.0138549	1.8584
PLK4	0.97242	5.31728e-05	4.27431
MLLT3	0.971357	0.0011673	2.93282
TCHH	0.966404	0.0191923	1.71687
CD109	0.965258	0.000741889	3.12966
ANGPT1	0.960999	1.85914e-06	5.73069
INTU	0.955464	1.08665e-05	4.96391
C4orf47	0.953313	0.0415521	1.38141
HMMR	0.951626	3.04006e-06	5.51712
ZNF835	0.948298	0.0118787	1.92523
MGC12982	0.945515	1.69767e-05	4.77015
ALOX15	0.938949	0.0109614	1.96013
MBOAT1	0.936398	6.7559e-06	5.17032
PLCH1	0.936235	0.0180523	1.74347
TMEM61	0.928219	0.0269738	1.56906
PRR11	0.92789	0.00742303	2.12942
AGBL2	0.926414	0.0114229	1.94223
TRIM36	0.925815	0.0193652	1.71298
FADS2	0.920893	5.93471e-05	4.2266
TPI1P3	0.920817	0.00850126	2.07052
PLCB1	0.919849	6.72219e-06	5.17249
SPTBN4	0.919248	0.000404037	3.39358
FAM164A	0.913076	0.000136136	3.86603
LOC100132831	0.912989	0.0478566	1.32006
YJEFN3	0.904597	0.000211211	3.67528
EMX1	0.900732	0.0230386	1.63754
ZSCAN20	0.899401	6.64031e-09	8.17781
NLRP1	0.89904	8.49815e-05	4.07068
CASC5	0.896046	6.87706e-06	5.1626
LOC641298	0.895426	0.0114826	1.93996
LOC648740	0.895276	0.000412093	3.385
SPRED3	0.894752	0.0322936	1.49088
HCG4	0.89472	0.000689686	3.16135
BARD1	0.88983	0.0085925	2.06588
ACBD7	0.88931	5.48173e-05	4.26108
LOC728392	0.885953	0.00163672	2.78603
E2F7	0.885039	0.0144764	1.83934
PTPN20B	0.881829	0.0327912	1.48424
NEIL3	0.879748	0.0114855	1.93985
MND1	0.876554	4.42016e-05	4.35456
HOXA10	0.87513	0.0409886	1.38734
VSX1	0.874777	0.00445352	2.3513
LOC100126784	0.874378	0.00141281	2.84992
CLSPN	0.873183	0.0134304	1.87191
?|391714	0.872961	0.0399489	1.39849
ANKRD20A4	0.866747	0.0131946	1.8796
CYP7A1	0.865593	0.0101392	1.99399
C14orf64	0.86193	0.0470326	1.3276
HCG2P7	0.861174	0.00013293	3.87638
ZNF14	0.85627	0.000113961	3.94324
FANCD2	0.853077	8.20328e-05	4.08601
FAM71F2	0.849488	0.0114157	1.9425
PLCXD2	0.849179	4.71812e-05	4.32623
STX1A	0.845537	0.00270031	2.56859
RAET1E	0.843309	0.0106684	1.9719
PRKD1	0.840969	0.00221104	2.6554
PRINS	0.840594	0.048696	1.31251
PRELID2	0.839873	9.44134e-05	4.02497
RFTN1	0.835464	5.51697e-05	4.2583
FOXD2	0.834977	2.26765e-05	4.64442
IL33	0.834941	0.0350124	1.45578
TMEM144	0.833871	0.000193124	3.71416
CCDC163P	0.833527	0.000384511	3.41509
TXNRD1	0.83245	0.000221686	3.65426
MYCBPAP	0.832259	0.0182778	1.73808
AKR1B15	0.830865	0.0481707	1.31722
TTC26	0.829983	7.7869e-05	4.10864
CUZD1	0.829754	0.00144596	2.83984
CD1D	0.827777	0.000716463	3.14481
LOC222699	0.827499	0.000109658	3.95996
FBP2	0.82604	0.0167941	1.77484
CDKN2B	0.825001	5.42406e-05	4.26568
CSPG5	0.822562	0.011306	1.94669
STL	0.820847	0.00221365	2.65489
CKAP2L	0.820788	0.000679252	3.16797
CCL13	0.820474	0.0144876	1.839
POLQ	0.813419	0.00169635	2.77049
SYCE2	0.811785	0.000599934	3.2219
ANKRD20B	0.809006	0.00298983	2.52435
ARID3C	0.80373	0.00374077	2.42704
ARHGAP11B	0.803166	0.00499135	2.30178
FHDC1	0.801083	0.0324006	1.48945
CHML	0.800975	0.000355665	3.44896
BRIP1	0.8	0.00317402	2.49839
TNFRSF11A	0.798433	0.0331252	1.47984
MAST1	0.796557	0.0111786	1.95161
DNAJC6	0.796136	0.00245872	2.60929
KCNJ11	0.795972	0.0069621	2.15726
C6orf170	0.795695	0.000443472	3.35313
TEX9	0.794686	0.00548309	2.26097
LOC91450	0.793673	0.00463238	2.3342
GPR176	0.792905	0.00657902	2.18184
LOC100130522	0.792856	0.000709965	3.14876
GPRIN1	0.790503	0.000384711	3.41487
KPNA7	0.790033	0.0194918	1.71015
CTAGE6	0.789835	0.00249769	2.60246
OIP5	0.789621	0.000234519	3.62982
SLC22A15	0.789243	0.00625407	2.20384
SGOL1	0.788947	0.00209581	2.67865
PMFBP1	0.787812	0.0317624	1.49809
?|57714	0.787736	0.000408713	3.38858
SERPINE3	0.776758	0.0490944	1.30897
IGSF3	0.77673	0.00885157	2.05298
MLF1IP	0.774366	0.000335346	3.47451
TRPS1	0.772756	0.000804217	3.09463
RASGRF2	0.770599	0.00384839	2.41472
CDKN2A	0.770112	0.00769628	2.11372
KIAA1826	0.769669	5.64835e-06	5.24808
CDC25C	0.766573	0.00111533	2.9526
C1orf135	0.76656	0.000825524	3.08327
ZNF468	0.765759	0.000490779	3.30911
E2F8	0.76507	0.00349978	2.45596
RNF148	0.764225	0.00211668	2.67434
G6PD	0.761307	0.0215835	1.66588
C9orf93	0.760763	4.71268e-05	4.32673
GRIN2C	0.756941	2.20479e-05	4.65663
RPL13P5	0.756781	5.77739e-05	4.23827
RAD54L	0.756093	0.00840943	2.07523
LOC100129726	0.75544	0.00172236	2.76388
LOC127841	0.754234	0.0154892	1.80997
ME1	0.753745	0.00336891	2.47251
DISP2	0.751626	0.022772	1.6426
ZNF287	0.749882	0.00433405	2.36311
AOC2	0.74833	1.43779e-05	4.8423
ZNF816A	0.747667	0.000463262	3.33417
C14orf176	0.744917	0.0146623	1.8338
ELOVL7	0.742621	0.0295929	1.52881
CEP97	0.74144	0.000166178	3.77943
MAP2	0.741351	0.00168429	2.77358
RAET1G	0.741236	0.0265113	1.57657
ZNF214	0.740941	9.15506e-06	5.03834
TGM3	0.740266	0.0408286	1.38904
XK	0.738363	0.00263545	2.57915
C1orf177	0.735591	0.0139776	1.85457
RAD51	0.734636	0.00119622	2.92219
C2orf54	0.732577	0.0185598	1.73143
ATP8B3	0.731975	0.00585085	2.23278
CDC25B	0.731281	4.53595e-05	4.34333
CSRP2	0.730529	0.0012439	2.90521
MTMR11	0.730088	0.00539652	2.26789
E2F2	0.729926	0.00206142	2.68583
C9orf53	0.729283	0.0110764	1.9556
CDK18	0.728448	0.00333293	2.47717
POTEF	0.728197	0.00984208	2.00691
ZNF300	0.727809	0.0124379	1.90525
ZNF389	0.725449	0.0216474	1.66459
TTK	0.725136	0.00711039	2.14811
LOC284232	0.722921	0.000816094	3.08826
CDCA7L	0.721393	0.00321423	2.49292
ZNF611	0.721199	0.00277727	2.55638
KIF18A	0.721199	0.0150845	1.82147
MAP3K13	0.721196	0.00623784	2.20497
LOC399815	0.721178	0.029654	1.52792
RPS15AP10	0.720292	0.00168561	2.77324
RNF133	0.719925	0.023389	1.63099
TIGD4	0.716875	0.00786662	2.10421
KIF23	0.715851	0.0258435	1.58765
C17orf53	0.715312	0.000457623	3.33949
POLE2	0.713768	0.00131468	2.88118
KIAA1529	0.713243	0.00304338	2.51664
CRIP3	0.711833	0.00129255	2.88855
NOD2	0.71138	0.000699976	3.15492
CEP152	0.70919	0.000457913	3.33922
C15orf42	0.701225	0.0075347	2.12293
MYO5A	0.699962	0.000330966	3.48022
BUB1B	0.699268	0.0111602	1.95233
HUS1B	0.697636	0.00533692	2.27271
CLRN3	0.694032	0.0377804	1.42273
EME1	0.693879	0.00232689	2.63322
LOC650368	0.692844	0.000292609	3.53371
CDCA8	0.690371	0.00452783	2.34411
ZNF323	0.688936	0.0198409	1.70244
ESM1	0.686968	0.0307929	1.51155
C10orf140	0.686393	2.55736e-05	4.59221
MIP	0.684901	0.0210264	1.67723
CD163L1	0.684789	0.00245661	2.60966
C2orf52	0.682549	0.0013131	2.8817
C4orf21	0.681946	0.000381453	3.41856
KIF15	0.681338	0.025564	1.59237
TRAIP	0.680104	0.00483615	2.3155
AKR1CL1	0.679872	0.0417564	1.37928
C18orf54	0.677829	0.0058315	2.23422
ADAMTS6	0.67711	0.0147456	1.83134
MCM8	0.677044	0.00120427	2.91928
TAL2	0.675535	0.0116889	1.93223
SERPINE1	0.674113	0.0198758	1.70168
MPP3	0.673815	0.0259065	1.58659
CELSR3	0.671198	0.00590239	2.22897
RRM2	0.67018	0.00274819	2.56095
SNURF	0.669901	0.0226729	1.64449
CTRL	0.669226	0.0161269	1.79245
C1orf183	0.668032	0.0014187	2.84811
NBPF16	0.667584	0.0339244	1.46949
CIT	0.666496	0.00224506	2.64877
DPF3	0.666373	0.0336003	1.47366
NCRNA00235	0.664818	0.0217362	1.66282
FZD6	0.663892	0.00173818	2.75991
TMED7-TICAM2	0.66323	0.00534818	2.27179
CCDC99	0.662007	2.31254e-05	4.63591
TRIM62	0.659281	1.24545e-08	7.90467
STIL	0.657256	0.00427772	2.36879
TLN2	0.657189	0.00362571	2.44061
C18orf45	0.6546	5.13873e-08	7.28914
NUSAP1	0.651804	0.00125699	2.90067
CLIP4	0.651658	0.0127539	1.89436
SATB1	0.651421	0.00117088	2.93149
FAM54A	0.651203	0.00770036	2.11349
ZNF519	0.650253	0.00912143	2.03994
RCAN3	0.649911	0.001844	2.73424
TOP2A	0.649427	0.0181087	1.74211
MCM2	0.647575	0.00753751	2.12277
MCM10	0.647027	0.0191154	1.71862
SAMD5	0.646838	0.0398036	1.40008
CECR2	0.645874	0.00279227	2.55404
ITGA7	0.645695	0.00180191	2.74427
CACNB1	0.645635	0.020769	1.68258
KDM4D	0.645364	0.000159727	3.79662
ZBTB26	0.645348	0.000955508	3.01977
MGAT5	0.644983	0.0234342	1.63015
TTLL13	0.643705	0.000499351	3.30159
RAD9B	0.642932	6.10438e-05	4.21436
BRCA2	0.641294	0.0105693	1.97595
ZIC1	0.640766	0.0154358	1.81147
ARHGAP11A	0.640346	0.00309331	2.50958
ZNF320	0.640126	0.0187324	1.72741
FGGY	0.639505	0.00679677	2.1677
C6orf167	0.637311	0.00572646	2.24211
LOC388152	0.635389	0.00062246	3.20589
RBL1	0.634799	0.0179056	1.74701
ZNF431	0.634212	0.00202668	2.69321
EXO1	0.632522	0.0106845	1.97124
SMC4	0.632105	0.000194176	3.71181
BUB1	0.631893	0.0115192	1.93858
MAD2L1	0.630758	0.00327992	2.48414
SEMA4F	0.630442	0.000959575	3.01792
TMEM67	0.630309	0.0132884	1.87653
TTC22	0.628607	0.0269836	1.5689
TREM2	0.628004	0.0456208	1.34084
FLJ26850	0.627954	0.0306818	1.51312
FADS3	0.626234	1.48995e-06	5.82683
PRIM1	0.624879	0.000457948	3.33918
ZNF321	0.623271	0.013731	1.8623
CENPE	0.622737	0.0223562	1.6506
WDHD1	0.621076	0.0195701	1.70841
ECT2	0.619252	0.00899325	2.04608
CDC45	0.618163	0.010386	1.98355
SMC2	0.617075	0.000764036	3.11689
LOC144486	0.616654	0.00283844	2.54692
FANCA	0.616076	1.21335e-05	4.91601
ITGAM	0.61474	0.0308988	1.51006
SH2B2	0.613957	0.0053469	2.2719
RAC3	0.613333	0.00167715	2.77543
PRC1	0.611674	0.0059069	2.22864
SNHG3-RCC1	0.611044	0.0167147	1.7769
C17orf47	0.610623	0.0173357	1.76106
C11orf82	0.610528	0.00262624	2.58067
MST4	0.610032	0.009676	2.0143
C7orf23	0.609591	0.00313124	2.50428
DPH3B	0.607847	0.000543867	3.26451
TRIM78P	0.606861	0.0112833	1.94756
ZIC2	0.606843	0.0427156	1.36941
KIAA1524	0.60633	0.044998	1.34681
ROBO1	0.603295	0.0229398	1.63941
BBS12	0.602632	0.000350694	3.45507
APLN	0.601619	0.0340375	1.46804
CENPA	0.60156	0.0354592	1.45027
MPL	0.601443	0.00246969	2.60736
SYBU	-0.600137	0.0304001	1.51712
C17orf48	-0.602675	0.00886481	2.05233
ANKS6	-0.603065	0.0329939	1.48157
LHPP	-0.606816	0.00332751	2.47788
RAMP3	-0.60926	0.0224024	1.64971
SLC1A1	-0.610024	0.0483006	1.31605
MASP2	-0.612335	0.0157386	1.80304
RGN	-0.617629	0.00464516	2.333
SCN4A	-0.619298	0.0255052	1.59337
SAT2	-0.620732	0.00669772	2.17407
CCDC48	-0.620898	0.0174491	1.75823
SERP2	-0.6231	0.0474432	1.32383
STARD5	-0.631038	0.0120735	1.91817
MACROD1	-0.642181	0.020302	1.69246
INCA1	-0.643884	0.0158405	1.80023
ZDHHC1	-0.645085	0.0418357	1.37845
GOT1	-0.645284	0.0219668	1.65823
LRP3	-0.670893	0.000819337	3.08654
SLC25A25	-0.678234	0.0186038	1.7304
GGT1	-0.687791	0.0400556	1.39734
GABARAPL1	-0.688651	0.00645419	2.19016
TAL1	-0.691849	0.0440436	1.35612
CYP4A11	-0.695761	0.0267292	1.57301
FMO5	-0.702266	0.00272156	2.56518
FLJ44635	-0.713886	0.0302982	1.51858
AKR7A3	-0.719504	0.0304829	1.51594
CLDN15	-0.724717	0.0430387	1.36614
NTN1	-0.725449	0.00560137	2.25171
NAAA	-0.730181	0.00151387	2.81991
RNF135	-0.730396	0.0332886	1.4777
CXCL12	-0.731701	0.0484075	1.31509
HPX	-0.734906	0.0115836	1.93616
CSAD	-0.73662	0.00663665	2.17805
LRRC10B	-0.736918	0.0443911	1.3527
CYB5D2	-0.738725	0.000581551	3.23541
KCNE2	-0.739582	0.0454572	1.3424
LOC144571	-0.740694	0.0472977	1.32516
TCEAL3	-0.7468	0.04665	1.33115
LIPC	-0.748259	0.00693004	2.15926
C17orf44	-0.759047	7.37381e-05	4.13231
GLOD5	-0.772735	0.0485952	1.31341
ANGPTL4	-0.778261	0.0373878	1.42727
LOC440461	-0.786521	0.0318732	1.49657
C17orf82	-0.786655	0.0298486	1.52508
MGMT	-0.792157	0.00112017	2.95072
APCS	-0.796928	0.00865	2.06298
FUT6	-0.805916	0.0424386	1.37224
LCAT	-0.806054	0.0356465	1.44798
RIMKLB	-0.82208	0.0234245	1.63033
PPARGC1A	-0.833275	0.0489332	1.3104
SLC19A2	-0.834461	0.00816845	2.08786
ASGR2	-0.850757	0.000334743	3.47529
CXCL16	-0.866938	0.024402	1.61257
TMEM86B	-0.868952	0.0212413	1.67282
GPT2	-0.872339	0.00596344	2.2245
EGFL8	-0.874147	0.0216679	1.66418
RCL1	-0.888237	0.00308067	2.51136
ALAS1	-0.8958	0.00249152	2.60354
FTCD	-0.924826	0.00862189	2.0644
SOCS2	-0.929052	0.0318946	1.49628
DNAJC12	-0.929371	0.036035	1.44328
ASPDH	-0.960988	0.0199207	1.7007
OBSL1	-0.962572	0.000491297	3.30866
ZFP3	-0.963	0.0307231	1.51253
LOC342346	-0.969346	0.027763	1.55653
KMO	-0.976096	0.00859432	2.06579
DLL1	-1.00523	0.0242353	1.61555
ASPG	-1.03791	0.045215	1.34472
ZNF853	-1.05463	0.0463269	1.33417
CYP2E1	-1.06271	0.0325037	1.48807
ATP1B2	-1.06763	0.0458811	1.33837
TSC22D3	-1.08508	0.00901195	2.04518
CBFA2T3	-1.08739	0.0077574	2.11028
CLEC3B	-1.09222	0.00442112	2.35447
RIPPLY1	-1.12075	0.0432444	1.36407
G6PC	-1.14276	0.00404908	2.39264
GABARAPL3	-1.15944	0.0242478	1.61533
HPD	-1.16299	0.0341329	1.46683
CFP	-1.17446	0.0362569	1.44061
SLC13A5	-1.18898	0.000353236	3.45194
C8orf42	-1.19295	0.000102664	3.98858
CCL14	-1.2229	0.00116895	2.93221
KBTBD11	-1.23415	0.0104662	1.98021
DNASE1L3	-1.24881	0.00795169	2.09954
CLDN5	-1.27366	0.0355338	1.44936
NCRNA00092	-1.28233	0.0112136	1.95025
PACRG	-1.28236	0.0397546	1.40061
CA2	-1.3211	0.00761169	2.11852
LTK	-1.38077	0.0336519	1.47299
TMEM121	-1.45687	0.0215627	1.6663
HGFAC	-1.52987	0.00819458	2.08647
EMID2	-1.58981	0.00587436	2.23104
CYP3A4	-1.60092	0.0466057	1.33156
CYP3A7	-1.69204	0.0233817	1.63112
CDCA7	-1.83129	0.0352932	1.45231
PPP1R3G	-1.99875	0.00621672	2.20644
TMEM88B	-2.35888	0.0248851	1.60406
DLGAP2	-2.41162	0.0460992	1.33631
FAM19A5	-3.18053	0.033597	1.4737
IGF2	-3.26125	0.019596	1.70783
