# Supplementary material for: The Y-linked proto-oncogene TSPY contributes to poor prognosis of the male hepatocellular carcinoma patients by promoting the pro-oncogenic and suppressing the anti-oncogenic gene expression
Source: Cell Biosci. 2019 Mar 4;9:22. doi: 10.1186/s13578-019-0287-x (PMC6399826; doi:10.1186/s13578-019-0287-x)
Supplement: Supplementary file 4 — Additional file 4: Table S3. DEGs commonly correlated with the TSPY expression level in both HuH-7 cells and clincal male HCC samples. [file 13578_2019_287_MOESM4_ESM.xlsx]

## Sheet: Sheet1
Table S3. DEGs commonly correlated with the TSPY expression level in both HuH-7 cells and clincal male HCC samples.
	HuH-7 cells		HCC clinical sample (TCGA)
GeneSymbol	Log2(fold change)	FDR	Log2(TSPY-high/TSPY-silent)	P-value	Association with HCC mortality
C12orf56	0.961707	4.09493e-09	1.94395	7.45327e-05	-
ROS1	1.10141	0.0272721	1.61269	0.0176044	-
ADGRD1 (GPR133)	1.15395	7.36192e-87	1.4113	8.50455e-05	Unfavorable
HECW1	0.671892	0.00319339	1.41119	0.00444	-
EGLN3	1.40046	2.37646e-09	1.38818	0.00144739	Unfavorable
DCDC1	0.84583	2.84835e-10	1.36393	0.00261381	-
ZNF781	1.13511	3.61236e-05	1.32408	5.08478e-05	-
ZIC4	1.58071	2.08472e-10	1.22356	0.00148333	-
HOXA13	1.07216	0.0218175	1.13305	5.95178e-05	-
PFKFB4	0.774062	2.24911e-15	1.10262	0.000837061	-
UGT2B11	1.43016	5.72685e-09	1.07182	0.00385271	-
SLCO4C1	0.905103	5.66382e-42	1.0626	0.00818955	-
SPC24	0.940107	1.87818e-36	0.983218	6.36007e-05	Unfavorable
HMMR	0.911485	1.17827e-41	0.951626	3.04006e-06	Unfavorable
FADS2	0.968699	0	0.920893	5.93471e-05	-
NLRP1	0.897388	9.76667e-69	0.89904	8.49815e-05	-
E2F7	0.909067	8.30714e-21	0.885039	0.0144764	-
NEIL3	0.649615	1.3671e-08	0.879748	0.0114855	-
CLSPN	0.787421	1.8853e-38	0.873183	0.0134304	-
PRKD1	0.839796	4.03389e-90	0.840969	0.00221104	-
BRIP1	0.635747	8.9856e-23	0.8	0.00317402	-
MAST1	0.623238	0.00168316	0.796557	0.0111786	-
DNAJC6	0.812319	6.68721e-16	0.796136	0.00245872	-
RAD51	0.758817	6.8965e-16	0.734636	0.00119622	Unfavorable
CDC25B	0.774366	4.04423e-99	0.731281	4.53595e-05	Unfavorable
CSRP2	0.64029	5.11378e-49	0.730529	0.0012439	-
E2F2	0.927542	9.36595e-12	0.729926	0.00206142	-
RRM2	0.98912	8.12597e-113	0.67018	0.00274819	Unfavorable
CIT	0.669864	1.2931e-26	0.666496	0.00224506	-
NUSAP1	0.740029	4.08508e-89	0.651804	0.00125699	-
ZIC1	0.688189	6.81428e-13	0.640766	0.0154358	-
RBL1	0.77784	2.83806e-16	0.634799	0.0179056	-
EXO1	0.70944	7.475e-30	0.632522	0.0106845	Unfavorable
SMC4	0.67407	5.74237e-96	0.632105	0.000194176	-
BUB1	0.615678	1.47899e-52	0.631893	0.0115192	Unfavorable
PRIM1	0.75905	2.58085e-15	0.624879	0.000457948	Unfavorable
CENPE	0.854804	1.31877e-58	0.622737	0.0223562	-
CDC45	0.615676	5.03558e-15	0.618163	0.010386	Unfavorable
PRC1	0.606358	4.93124e-107	0.611674	0.0059069	Unfavorable
KIAA1524	0.618734	8.23583e-33	0.60633	0.044998	-
CENPA	0.857063	5.2596e-17	0.60156	0.0354592	Unfavorable
SERP2	-1.41385	3.61779e-07	-0.6231	0.0474432	-
SLC25A25	-0.627633	8.70367e-29	-0.678234	0.0186038	Favorable
CXCL12	-0.888911	7.64717e-06	-0.731701	0.0484075	-
RIMKLB	-0.706622	4.52563e-06	-0.82208	0.0234245	-
PPARGC1A	-0.648035	1.36599e-09	-0.833275	0.0489332	Favorable
SOCS2	-2.16189	4.52657e-08	-0.929052	0.0318946	Favorable
ZNF853	-1.36775	2.10096e-12	-1.05463	0.0463269	-
LTK	-1.16973	0.00176465	-1.38077	0.0336519	-
